# Supplementary material for: The Heart of Medicine
Source: PLoS Biol. 2005 Dec 13;3(12):e425. doi: 10.1371/journal.pbio.0030425 (PMC1311589; doi:10.1371/journal.pbio.0030425)
Supplement: Text S1 — (181 KB TXT). [file pbio.0030425.sd001.txt]

ON THE MOTION OF THE HEART AND BLOOD IN ANIMALS
BY WILLIAM HARVEY
TRANSLATED BY ROBERT WILLIS
AND REVISED BY ALEXANDER BOWIE


INTRODUCTORY NOTE


William Harvey, whose epoch-making treatise announcing and
demonstrating the ejaculation of the blood is here printed, was
born at Folkestone, Kent, England, April 1, 1578. He was educated
at the King's School, Canterbury, and at Gonville and Caius
College, Cambridge; and studied medicine on the Continent,
receiving the degree of M.D. from the University of Padua. He
took the same degree later at both the English universities.
After his return to England he became Fellow of the College of
Physicians, physician to St. Bartholomew's Hospital, and Lumleian
lecturer at the College of Physicians. It was in this last
capacity that he delivered, in 1616, the lectures in which he
first gave public notice of his theories on the circulation of
the blood. The notes of these lectures are still preserved in the
British Museum.

In 1618 Harvey was appointed physician extraordinary to James I,
and he remained in close professional relations to the royal
family until the close of the Civil War, being present at the
battle of Edgehill. By mandate of Charles I, he was, for a short
time, Warden of Merton College, Oxford (1645-6), and, when he was
too infirm to undertake the duties, he was offered the Presidency
of the College of Physicians. He died on June 3, 1657.

Harvey's famous "Exercitatio Anatomica de Motu Cordis et
Sanguinis in Animalibus" was published in Latin at Frankfort in
1628. The discovery was received with great interest, and in his
own country was accepted at once; on the Continent it won favor
more slowly. Before his death, however, the soundness of his
views was acknowledged by the medical profession throughout
Europe, and "it remains to this day the greatest of the
discoveries of physiology, and its whole honor belongs to
Harvey."


DEDICATION

TO HIS VERY DEAR FRIEND, DOCTOR ARGENT, THE EXCELLENT AND
ACCOMPLISHED PRESIDENT OF THE ROYAL COLLEGE OF PHYSICIANS, AND TO
OTHER LEARNED PHYSICIANS, HIS MOST ESTEEMED COLLEAGUES.


I have already and repeatedly presented you, my learned friends,
with my new views of the motion and function of the heart, in my
anatomical lectures; but having now for more than nine years
confirmed these views by multiplied demonstrations in your
presence, illustrated them by arguments, and freed them from the
objections of the most learned and skilful anatomists, I at
length yield to the requests, I might say entreaties, of many,
and here present them for general consideration in this treatise.

Were not the work indeed presented through you, my learned
friends, I should scarce hope that it could come out scatheless
and complete; for you have in general been the faithful witnesses
of almost all the instances from which I have either collected
the truth or confuted error. You have seen my dissections, and at
my demonstrations of all that I maintain to be objects of sense,
you have been accustomed to stand by and bear me out with your
testimony. And as this book alone declares the blood to course
and revolve by a new route, very different from the ancient and
beaten pathway trodden for so many ages, and illustrated by such
a host of learned and distinguished men, I was greatly afraid
lest I might be charged with presumption did I lay my work before
the public at home, or send it beyond seas for impression, unless
I had first proposed the subject to you, had confirmed its
conclusions by ocular demonstrations in your presence, had
replied to your doubts and objections, and secured the assent and
support of our distinguished President. For I was most intimately
persuaded, that if I could make good my proposition before you
and our College, illustrious by its numerous body of learned
individuals, I had less to fear from others. I even ventured to
hope that I should have the comfort of finding all that you
granted me in your sheer love of truth, conceded by others who
were philosophers like yourselves. True philosophers, who are
only eager for truth and knowledge, never regard themselves as
already so thoroughly informed, but that they welcome further
information from whomsoever and from wheresoever it may come; nor
are they so narrow-minded as to imagine any of the arts or
sciences transmitted to us by the ancients, in such a state of
forwardness or completeness, that nothing is left for the
ingenuity and industry of others. On the contrary, very many
maintain that all we know is still infinitely less than all that
still remains unknown; nor do philosophers pin their faith to
others' precepts in such wise that they lose their liberty, and
cease to give credence to the conclusions of their proper senses.
Neither do they swear such fealty to their mistress Antiquity,
that they openly, and in sight of all, deny and desert their
friend Truth. But even as they see that the credulous and vain
are disposed at the first blush to accept and believe everything
that is proposed to them, so do they observe that the dull and
unintellectual are indisposed to see what lies before their eyes,
and even deny the light of the noonday sun. They teach us in our
course of philosophy to sedulously avoid the fables of the poets
and the fancies of the vulgar, as the false conclusions of the
sceptics. And then the studious and good and true, never suffer
their minds to be warped by the passions of hatred and envy,
which unfit men duly to weigh the arguments that are advanced in
behalf of truth, or to appreciate the proposition that is even
fairly demonstrated. Neither do they think it unworthy of them to
change their opinion if truth and undoubted demonstration require
them to do so. They do not esteem it discreditable to desert
error, though sanctioned by the highest antiquity, for they know
full well that to err, to be deceived, is human; that many things
are discovered by accident and that many may be learned
indifferently from any quarter, by an old man from a youth, by a
person of understanding from one of inferior capacity.

My dear colleagues, I had no purpose to swell this treatise into
a large volume by quoting the names and writings of anatomists,
or to make a parade of the strength of my memory, the extent of
my reading, and the amount of my pains; because I profess both to
learn and to teach anatomy, not from books but from dissections;
not from the positions of philosophers but from the fabric of
nature; and then because I do not think it right or proper to
strive to take from the ancients any honor that is their due, nor
yet to dispute with the moderns, and enter into controversy with
those who have excelled in anatomy and been my teachers. I would
not charge with wilful falsehood any one who was sincerely
anxious for truth, nor lay it to any one's door as a crime that
he had fallen into error. I avow myself the partisan of truth
alone; and I can indeed say that I have used all my endeavours,
bestowed all my pains on an attempt to produce something that
should be agreeable to the good, profitable to the learned, and
useful to letters.

Farewell, most worthy Doctors, And think kindly of your
Anatomist,

WILLIAM HARVEY.


INTRODUCTION


As we are about to discuss the motion, action, and use of the
heart and arteries, it is imperative on us first to state what
has been thought of these things by others in their writings, and
what has been held by the vulgar and by tradition, in order that
what is true may be confirmed, and what is false set right by
dissection, multiplied experience, and accurate observation.

Almost all anatomists, physicians, and philosophers up to the
present time have supposed, with Galen, that the object of the
pulse was the same as that of respiration, and only differed in
one particular, this being conceived to depend on the animal, the
respiration on the vital faculty; the two, in all other respects,
whether with reference to purpose or to motion, comporting
themselves alike. Whence it is affirmed, as by Hieronymus
Fabricius of Aquapendente, in his book on "Respiration," which
has lately appeared, that as the pulsation of the heart and
arteries does not suffice for the ventilation and refrigeration
of the blood, therefore were the lungs fashioned to surround the
heart. From this it appears that whatever has hitherto been said
upon the systole and diastole, or on the motion of the heart and
arteries, has been said with especial reference to the lungs.

But as the structure and movements of the heart differ from those
of the lungs, and the motions of the arteries from those of the
chest, so it seems likely that other ends and offices will thence
arise, and that the pulsations and uses of the heart, likewise of
the arteries, will differ in many respects from the heavings and
uses of the chest and lungs. For did the arterial pulse and the
respiration serve the same ends; did the arteries in their
diastole take air into their cavities, as commonly stated, and in
their systole emit fuliginous vapours by the same pores of the
flesh and skin; and further, did they, in the time intermediate
between the diastole and the systole, contain air, and at all
times either air or spirits, or fuliginous vapours, what should
then be said to Galen, who wrote a book on purpose to show that
by nature the arteries contained blood, and nothing but blood,
and consequently neither spirits nor air, as may readily be
gathered from the experiments and reasonings contained in the
same book? Now, if the arteries are filled in the diastole with
air then taken into them (a larger quantity of air penetrating
when the pulse is large and full), it must come to pass that if
you plunge into a bath of water or of oil when the pulse is
strong and full, it ought forthwith to become either smaller or
much slower, since the circumambient bath will render it either
difficult or impossible for the air to penetrate. In like manner,
as all the arteries, those that are deep-seated as well as those
that are superficial, are dilated at the same instant and with
the same rapidity, how is it possible that air should penetrate
to the deeper parts as freely and quickly through the skin,
flesh, and other structures, as through the cuticle alone? And
how should the arteries of the foetus draw air into their
cavities through the abdomen of the mother and the body of the
womb? And how should seals, whales, dolphins, and other
cetaceans, and fishes of every description, living in the depths
of the sea, take in and emit air by the diastole and systole of
their arteries through the infinite mass of water? For to say
that they absorb the air that is present in the water, and emit
their fumes into this medium, were to utter something like a
figment. And if the arteries in their systole expel fuliginous
vapours from their cavities through the pores of the flesh and
skin, why not the spirits, which are said to be contained in
those vessels, at the same time, since spirits are much more
subtile than fuliginous vapours or smoke? And if the arteries
take in and cast out air in the systole and diastole, like the
lungs in the process of respiration, why do they not do the same
thing when a wound is made in one of them, as in the operation of
arteriotomy? When the windpipe is divided, it is sufficiently
obvious that the air enters and returns through the wound by two
opposite movements; but when an artery is divided, it is equally
manifest that blood escapes in one continuous stream, and that no
air either enters or issues. If the pulsations of the arteries
fan and refrigerate the several parts of the body as the lungs do
the heart, how comes it, as is commonly said, that the arteries
carry the vital blood into the different parts, abundantly
charged with vital spirits, which cherish the heat of these
parts, sustain them when asleep, and recruit them when exhausted?
How should it happen that, if you tie the arteries, immediately
the parts not only become torpid, and frigid, and look pale, but
at length cease even to be nourished? This, according to Galen,
is because they are deprived of the heat which flowed through all
parts from the heart, as its source; whence it would appear that
the arteries rather carry warmth to the parts than serve for any
fanning or refrigeration. Besides, how can their diastole draw
spirits from the heart to warm the body and its parts, and means
of cooling them from without? Still further, although some affirm
that the lungs, arteries, and heart have all the same offices,
they yet maintain that the heart is the workshop of the spirits,
and that the arteries contain and transmit them; denying,
however, in opposition to the opinion of Columbus, that the lungs
can either make or contain spirits. They then assert, with Galen,
against Erasistratus, that it is the blood, not spirits, which is
contained in the arteries.

These opinions are seen to be so incongruous and mutually
subversive, that every one of them is justly brought under
suspicion. That it is blood and blood alone which is contained in
the arteries is made manifest by the experiment of Galen, by
arteriotomy, and by wounds; for from a single divided artery, as
Galen himself affirms in more than one place, the whole of the
blood may be withdrawn in the course of half an hour or less. The
experiment of Galen alluded to is this: "If you include a portion
of an artery between two ligatures, and slit it open lengthwise
you will find nothing but blood"; and thus he proves that the
arteries contain only blood. And we too may be permitted to
proceed by a like train of reasoning: if we find the same blood
in the arteries as in the veins, after having tied them in the
same way, as I have myself repeatedly ascertained, both in the
dead body and in living animals, we may fairly conclude that the
arteries contain the same blood as the veins, and nothing but the
same blood. Some, whilst they attempt to lessen the difficulty,
affirm that the blood is spirituous and arterious, and virtually
concede that the office of the arteries is to carry blood from
the heart into the whole of the body, and that they are therefore
filled with blood; for spirituous blood is not the less blood on
that account. And no one denies the blood as such, even the
portion of it which flows in the veins, is imbued with spirits.
But if that portion of it which is contained in the arteries be
richer in spirits, it is still to be believed that these spirits
are inseparable from the blood, like those in the veins; that the
blood and spirits constitute one body (like whey and butter in
milk, or heat in hot water), with which the arteries are charged,
and for the distribution of which from the heart they are
provided. This body is nothing else than blood. But if this blood
be said to be drawn from the heart into the arteries by the
diastole of these vessels, it is then assumed that the arteries
by their distension are filled with blood, and not with the
surrounding air, as heretofore; for if they be said also to
become filled with air from the ambient atmosphere, how and when,
I ask, can they receive blood from the heart? If it be answered:
during the systole, I take it to be impossible: the arteries
would then have to fill while they contracted, to fill, and yet
not become distended. But if it be said: during diastole, they
would then, and for two opposite purposes, be receiving both
blood and air, and heat and cold, which is improbable. Further
when it is affirmed that the diastole of the heart and arteries
is simultaneous, and the systole of the two is also concurrent,
there is another incongruity. For how can two bodies mutually
connected, which are simultaneously distended, attract or draw
anything from one another? or being simultaneously contracted,
receive anything from each other? And then it seems impossible
that one body can thus attract another body into itself, so as to
become distended, seeing that to be distended is to be passive,
unless, in the manner of a sponge, which has been previously
compressed by an external force, it is returning to its natural
state. But it is difficult to conceive that there can be anything
of this kind in the arteries. The arteries dilate, because they
are filled like bladders or leathern bottles; they are not filled
because they expand like bellows. This I think easy of
demonstration, and indeed conceive that I have already proved it.
Nevertheless, in that book of Galen headed "Quod Sanguis
continetur in Arterus," he quotes an experiment to prove the
contrary. An artery having been exposed, is opened
longitudinally, and a reed or other pervious tube is inserted
into the vessel through the opening, by which the blood is
prevented from being lost, and the wound is closed. "So long," he
says, "as things are thus arranged, the whole artery will
pulsate; but if you now throw a ligature about the vessel and
tightly compress its wall over the tube, you will no longer see
the artery beating beyond the ligature." I have never performed
this experiment of Galen's nor do I think that it could very well
be performed in the living body, on account of the profuse flow
of blood that would take place from the vessel that was operated
on; neither would the tube effectually close the wound in the
vessel without a ligature; and I cannot doubt but that the blood
would be found to flow out between the tube and the vessel. Still
Galen appears by this experiment to prove both that the pulsative
property extends from the heart by the walls of the arteries, and
that the arteries, whilst they dilate, are filled by that
pulsific force, because they expand like bellows, and do not
dilate as if they are filled like skins, But the contrary is
obvious in arteriotomy and in wounds; for the blood spurting from
the arteries escapes with force, now farther, now not so far,
alternately, or in jets; and the jet always takes place with the
diastole of the artery, never with the systole. By which it
clearly appears that the artery is dilated with the impulse of
the blood; for of itself it would not throw the blood to such a
distance and whilst it was dilating; it ought rather to draw air
into its cavity through the wound, were those things true that
are commonly stated concerning the uses of the arteries. Do not
let the thickness of the arterial tunics impose upon us, and lead
us to conclude that the pulsative property proceeds along them
from the heart For in several animals the arteries do not
apparently differ from the veins; and in extreme parts of the
body where the arteries are minutely subdivided, as in the brain,
the hand, etc., no one could distinguish the arteries from the
veins by the dissimilar characters of their coats: the tunics of
both are identical. And then, in the aneurism proceeding from a
wounded or eroded artery, the pulsation is precisely the same as
in the other arteries, and yet it has no proper arterial
covering. To this the learned Riolanus testifies along with me,
in his Seventh Book.

Nor let any one imagine that the uses of the pulse and the
respiration are the same, because, under the influences of the
same causes, such as running, anger, the warm bath, or any other
heating thing, as Galen says, they become more frequent and
forcible together. For not only is experience in opposition to
this idea, though Galen endeavours to explain it away, when we
see that with excessive repletion the pulse beats more forcibly,
whilst the respiration is diminished in amount;, but in young
persons the pulse is quick, whilst respiration is slow. So it is
also in alarm, and amidst care, and under anxiety of mind;
sometimes, too, in fevers, the pulse is rapid, but the
respiration is slower than usual.

These and other objections of the same kind may be urged against
the opinions mentioned. Nor are the views that are entertained of
the offices and pulse of the heart, perhaps, less bound up with
great and most inextricable difficulties. The heart, it is
vulgarly said, is the fountain and workshop of the vital spirits,
the centre from which life is dispensed to the several parts of
the body. Yet it is denied that the right ventricle makes
spirits, which is rather held to supply nourishment to the lungs.
For these reasons it is maintained that fishes are without any
right ventricle (and indeed every animal wants a right ventricle
which is unfurnished with lungs), and that the right ventricle is
present solely for the sake of the lungs.

1. Why, I ask, when we see that the structure of both ventricles
is almost identical, there being the same apparatus of fibres,
and braces, and valves, and vessels, and auricles, and both in
the same way in our dissections are found to be filled up with
blood similarly black in colour, and coagulated--why, I say,
should their uses be imagined to be different, when the action,
motion, and pulse of both are the same? If the three tricuspid
valves placed at the entrance into the right ventricle prove
obstacles to the reflux of the blood into the vena cava, and if
the three semilunar valves which are situated at the commencement
of the pulmonary artery be there, that they may prevent the
return of the blood into the ventricle; why, when we find similar
structures in connexion with the left ventricle, should we deny
that they are there for the same end, of preventing here the
egress, there the regurgitation, of the blood?

2. And, when we have these structures, in points of size, form,
and situation, almost in every respect the same in the left as in
the right ventricle, why should it be said that things are
arranged in the former for the egress and regress of spirits, and
in the latter or right ventricle, for the blood? The same
arrangement cannot be held fitted to favour or impede the motion
of the blood and of spirits indifferently.

3. And when we observe that the passages and vessels are
severally in relation to one another in point of size, viz., the
pulmonary artery to the pulmonary veins; why should the one be
destined to a private purpose, that of furnishing the lungs, the
other to a public function?

4. And as Realdus Columbus says, is it probable that such a
quantity of blood should be required for the nutrition of the
lungs; the vessel that leads to them, the vena arteriosa or
pulmonary artery being of greater capacity than both the iliac
veins?

5. And I ask, as the lungs are so close at hand, and in continual
motion, and the vessel that supplies them is of such dimensions,
what is the use or meaning of this pulse of the right ventricle?
and why was nature reduced to the necessity of adding another
ventricle for the sole purpose of nourishing the lungs?

When it is said that the left ventricle draws materials for the
formation of spirits, air and blood, from the lungs and right
sinuses of the heart, and in like manner sends spirituous blood
into the aorta, drawing fuliginous vapours from there, and
sending them by the pulmonary vein into the lungs, whence spirits
are at the same time obtained for transmission into the aorta, I
ask how, and by what means is the separation effected? And how
comes it that spirits and fuliginous vapours can pass hither and
thither without admixture or confusion? If the mitral cuspidate
valves do not prevent the egress of fuliginous vapours to the
lungs, how should they oppose the escape of air? And how should
the semiluftars hinder the regress of spirits from the aorta upon
each supervening diastole of the heart? Above all, how can they
say that the spirituous blood is sent from the pulmonary veins by
the left ventricle into the lungs without any obstacle to its
passage from the mitral valves, when they have previously
asserted that the air entered by the same vessel from the lungs
into the left ventricle, and have brought forward these same
mitral valves as obstacles to its retrogression? Good God! how
should the mitral valves prevent the regurgitation of air and not
of blood?

Moreover, when they appoint the pulmonary artery, a vessel of
great size, with the coverings of an artery, to none but a kind
of private and single purpose, that, namely, of nourishing the
lungs, why should the pulmonary vein, which is scarcely so large,
which has the coats of a vein, and is soft and lax, be presumed
to be made for many--three or four different--uses? For they will
have it that air passes through this vessel from the lungs into
the left ventricle; that fuliginous vapours escape by it from the
heart into the lungs; and that a portion of the spirituous blood
is distributed to the lungs for their refreshment.

If they will have it that fumes and air--fumes flowing from, air
proceeding towards the heart--are transmitted by the same
conduit, I reply, that nature is not wont to construct but one
vessel, to contrive but one way for such contrary motions and
purposes, nor is anything of the kind seen elsewhere.

If fumes or fuliginous vapours and air permeate this vessel, as
they do the pulmonary bronchia, wherefore do we find neither air
nor fuliginous vapours when we divide the pulmonary vein? Why do
we always find this vessel full of sluggish blood, never of air,
whilst in the lungs we find abundance of air remaining?

If any one will perform Galen's experiment of dividing the
trachea of a living dog, forcibly distending the lungs with a
pair of bellows, and then tying the trachea securely, he will
find, when he has laid open the thorax, abundance of air in the
lungs, even to their extreme investing tunic, but none in either
the pulmonary veins or the left ventricle of the heart. But did
the heart either attract air from the lungs, or did the lungs
transmit any air to the heart, in the living dog, much more ought
this to be the case in the experiment just referred to. Who,
indeed, doubts that, did he inflate the lungs of a subject in the
dissecting--room, he would instantly see the air making its way
by this route, were there actually any such passage for it? But
this office of the pulmonary veins, namely, the ransference of
air from the lungs of the heart, is held of such importance, that
Hieronymus Fabricius of Aquapendente, contends that the lungs
were made for the sake of this vessel, and that it constitutes
the principal element in their structure. But I should like to be
informed why, if the pulmonary vein were destined for the
conveyance of air, it has the structure of a blood--vessel here.
Nature had rather need of annular tubes, such as those of the
bronchi in order that they might always remain open, and not be
liable to collapse; and that they might continue entirely free
from blood, lest the liquid should interfere with the passage of
the air, as it so obviously does when the lungs labour from being
either greatly oppressed or loaded in a less degree with phlegm,
as they are when the breathing is performed with a sibilous or
rattling noise.

Still less is that opinion to be tolerated which, as a two-fold
material, one aerial, one sanguineous, is required for the
composition of vital spirits, supposes the blood to ooze through
the septum of the heart from the right to the left ventricle by
certain hidden porosities, and the air to be attracted from the
lungs through the great vessel, the pulmonary vein; and which,
consequently, will have it, that there are numerous porosities in
the septum of the heart adapted for the transmission of the
blood. But by Hercules! no such pores can be demonstrated, nor in
fact do any such exist. For the septum of the heart is of a
denser and more compact structure than any portion of the body,
except the bones and sinews. But even supposing that there were
foramina or pores in this situation, how could one of the
ventricles extract anything from the other--the left, e.g.,
obtain blood from the right, when we see that both ventricles
contract and dilate simultaneously? Why should we not rather
believe that the right took spirits from the left, than that the
left obtained blood from the right ventricle through these
foramina? But it is certainly mysterious and incongruous that
blood should be supposed to be most commodiously drawn through a
set of obscure or invisible ducts, and air through perfectly open
passages, at one and the same moment. And why, I ask, is recourse
had to secret and invisible porosities, to uncertain and obscure
channels, to explain the passage of the blood into the left
ventricle, when there is so open a way through the pulmonary
veins? I own it has always appeared extraordinary to me that they
should have chosen to make, or rather to imagine, a way through
the thick, hard, dense, and most compact septum of the heart,
rather than take that by the open pulmonary vein, or even through
the lax, soft and spongy substance of the lungs at large.
Besides, if the blood could permeate the substance of the septum,
or could be imbibed from the ventricles, what use were there for
the coronary artery and vain, branches of which proceed to the
septum itself, to supply it with nourishment? And what is
especially worthy of notice is this: if in the foetus, where
everything is more lax and soft, nature saw herself reduced to
the necessity of bringing the blood from the right to the left
side of the heart by the foramen ovale, from the vena cava
through the pulmonary vein, how should it be likely that in the
adult she should pass it so commodiously, and without an effort
through the septum of the ventricles which has now become denser
by age?

Andreas Laurentius, [Footnote: Lib. ix, cap. xi, quest. 12.]
resting on the authority of Galen [Footnote: De Locis Affectia.
lib. vi, cap. 7.] and the experience of Hollerius, asserts and
proves that the serum and pus in empyema, absorbed from the
cavities of the chest into the pulmonary vein may be expelled and
got rid of with the urine and feces through the left ventricle of
the heart and arteries. He quotes the case of a certain person
affected with melancholia, and who suffered from repeated
fainting fits, who was relieved from the paroxysms on passing a
quantity of turbid, fetid and acrid urine. But he died at last,
worn out by disease; and when the body came to be opened after
death, no fluid like that he had micturated was discovered either
in the bladder or the kidneys; but in the left ventricle of the
heart and cavity of the thorax plenty of it was met with. And
then Laurentius boasts that he had predicted the cause of the
symptoms. For my own part, however, I cannot but wonder, since he
had divined and predicted that heterogeneous matter could be
discharged by the course he indicates, why he could not or would
not perceive, and inform us that, in the natural state of things,
the blood might be commodiously transferred from the lungs to the
left ventricle of the heart by the very same route.

Since, therefore, from the foregoing considerations and many
others to the same effect, it is plain that what has heretofore
been said concerning the motion and function of the heart and
arteries must appear obscure, inconsistent, or even impossible to
him who carefully considers the entire subject, it would be
proper to look more narrowly into the matter to contemplate the
motion of the heart and arteries, not only in man, but in all
animals that have hearts; and also, by frequent appeals to
vivisection, and much ocular inspection, to investigate and
discern the truth.


ON THE MOTION OF THE HEART AND BLOOD IN ANIMALS


CHAPTER I

THE AUTHOR'S MOTIVES FOR WRITING


When I first gave my mind to vivisections, as a means of
discovering the motions and uses of the heart, and sought to
discover these from actual inspection, and not from the writings
of others, I found the task so truly arduous, so full of
difficulties, that I was almost tempted to think, with
Fracastorius, that the motion of the heart was only to be
comprehended by God. For I could neither rightly perceive at
first when the systole and when the diastole took place, nor when
and where dilatation and contraction occurred, by reason of the
rapidity of the motion, which in many animals is accomplished in
the twinkling of an eye, coming and going like a flash of
lightning; so that the systole presented itself to me now from
this point, now from that; the diastole the same; and then
everything was reversed, the motions occurring, as it seemed,
variously and confusedly together. My mind was therefore greatly
unsettled nor did I know what I should myself conclude, nor what
believe from others. I was not surprised that Andreas Laurentius
should have written that the motion of the heart was as
perplexing as the flux and reflux of Euripus had appeared to
Aristotle.

At length, by using greater and daily diligence and
investigation, making frequent inspection of many and various
animals, and collating numerous observations, I thought that I
had attained to the truth, that I should extricate myself and
escape from this labyrinth, and that I had discovered what I so
much desired, both the motion and the use of the heart and
arteries. From that time I have not hesitated to expose my views
upon these subjects, not only in private to my friends, but also
in public, in my anatomical lectures, after the manner of the
Academy of old.

These views as usual, pleased some more, others less; some chid
and calumniated me, and laid it to me as a crime that I had dared
to depart from the precepts and opinions of all anatomists;
others desired further explanations of the novelties, which they
said were both worthy of consideration, and might perchance be
found of signal use. At length, yielding to the requests of my
friends, that all might be made participators in my labors, and
partly moved by the envy of others, who, receiving my views with
uncandid minds and understanding them indifferently, have essayed
to traduce me publicly, I have moved to commit these things to
the press, in order that all may be enabled to form an opinion
both of me and my labours. This step I take all the more
willingly, seeing that Hieronymus Fabricius of Aquapendente,
although he has accurately and learnedly delineated almost every
one of the several parts of animals in a special work, has left
the heart alone untouched. Finally, if any use or benefit to this
department of the republic of letters should accrue from my
labours, it will, perhaps, be allowed that I have not lived idly,
and as the old man in the comedy says:

     For never yet hath any one attained
     To such perfection, but that time, and place,
     And use, have brought addition to his knowledge;
     Or made correction, or admonished him,
     That he was ignorant of much which he
     Had thought he knew; or led him to reject
     What he had once esteemed of highest price.

So will it, perchance, be found with reference to the heart at
this time; or others, at least, starting hence, with the way
pointed out to them, advancing under the guidance of a happier
genius, may make occasion to proceed more fortunately, and to
inquire more accurately.


CHAPTER II

ON THE MOTIONS OF THE HEART AS SEEN IN THE DISSECTION OF LIVING
ANIMALS


In the first place, then, when the chest of a living animal is
laid open and the capsule that immediately surrounds the heart is
slit up or removed, the organ is seen now to move, now to be at
rest; there is a time when it moves, and a time when it is
motionless.

These things are more obvious in the colder animals, such as
toads, frogs, serpents, small fishes, crabs, shrimps, snails, and
shell-fish. They also become more distinct in warm-blooded
animals, such as the dog and hog, if they be attentively noted
when the heart begins to flag, to move more slowly, and, as it
were, to die: the movements then become slower and rarer, the
pauses longer, by which it is made much more easy to perceive and
unravel what the motions really are, and how they are performed.
In the pause, as in death, the heart is soft, flaccid, exhausted,
lying, as it were, at rest.

In the motion, and interval in which this is accomplished, three
principal circumstances are to be noted:

1. That the heart is erected, and rises upwards to a point, so
that at this time it strikes against the breast and the pulse is
felt externally.

2. That it is everywhere contracted, but more especially towards
the sides so that it looks narrower, relatively longer, more
drawn together. The heart of an eel taken out of the body of the
animal and placed upon the table or the hand, shows these
particulars; but the same things are manifest in the hearts of
all small fishes and of those colder animals where the organ is
more conical or elongated.

3. The heart being grasped in the hand, is felt to become harder
during its action. Now this hardness proceeds from tension,
precisely as when the forearm is grasped, its tendons are
perceived to become tense and resilient when the fingers are
moved.

4. It may further be observed in fishes, and the colder blooded
animals, such as frogs, serpents, etc., that the heart, when it
moves, becomes of a paler color, when quiescent of a deeper
blood-red color.

From these particulars it appears evident to me that the motion
of the heart consists in a certain universal tension--both
contraction in the line of its fibres, and constriction in every
sense. It becomes erect, hard, and of diminished size during its
action; the motion is plainly of the same nature as that of the
muscles when they contract in the line of their sinews and
fibres; for the muscles, when in action, acquire vigor and
tenseness, and from soft become hard, prominent, and thickened:
and in the same manner the heart.

We are therefore authorized to conclude that the heart, at the
moment of its action, is at once constricted on all sides,
rendered thicker in its parietes and smaller in its ventricles,
and so made apt to project or expel its charge of blood. This,
indeed, is made sufficiently manifest by the preceding fourth
observation in which we have seen that the heart, by squeezing
out the blood that it contains, becomes paler, and then when it
sinks into repose and the ventricle is filled anew with blood,
that the deeper crimson colour returns. But no one need remain in
doubt of the fact, for if the ventricle be pierced the blood will
be seen to be forcibly projected outwards upon each motion or
pulsation when the heart is tense.

These things, therefore, happen together or at the same instant:
the tension of the heart, the pulse of its apex, which is felt
externally by its striking against the chest, the thickening of
its parietes, and the forcible expulsion of the blood it contains
by the constriction of its ventricles.

Hence the very opposite of the opinions commonly received appears
to be true; inasmuch as it is generally believed that when the
heart strikes the breast and the pulse is felt without, the heart
is dilated in its ventricles and is filled with blood; but the
contrary of this is the fact, and the heart, when it contracts
(and the impulse of the apex is conveyed through the chest wall),
is emptied. Whence the motion which is generally regarded as the
diastole of the heart, is in truth its systole. And in like
manner the intrinsic motion of the heart is not the diastole but
the systole; neither is it in the diastole that the heart grows
firm and tense, but in the systole, for then only, when tense, is
it moved and made vigorous.

Neither is it by any means to be allowed that the heart only
moves in the lines of its straight fibres, although the great
Vesalius giving this notion countenance, quotes a bundle of
osiers bound in a pyramidal heap in illustration; meaning, that
as the apex is approached to the base, so are the sides made to
bulge out in the fashion of arches, the cavities to dilate, the
ventricles to acquire the form of a cupping-glass and so to suck
in the blood. But the true effect of every one of its fibres is
to constringe the heart at the same time they render it tense;
and this rather with the effect of thickening and amplifying the
walls and substance of the organ than enlarging its ventricles.
And, again, as the fibres run from the apex to the base, and draw
the apex towards the base, they do not tend to make the walls of
the heart bulge out in circles, but rather the contrary; inasmuch
as every fibre that is circularly disposed, tends to become
straight when it contracts; and is distended laterally and
thickened, as in the case of muscular fibres in general, when
they contract, that is, when they are shortened longitudinally,
as we see them in the bellies of the muscles of the body at
large. To all this let it be added, that not only are the
ventricles contracted in virtue of the direction and condensation
of their walls, but farther, that those fibres, or bands, styled
nerves by Aristotle, which are so conspicuous in the ventricles
of the larger animals, and contain all the straight fibres (the
parietes of the heart containing only circular ones), when they
contract simultaneously by an admirable adjustment all the
internal surfaces are drawn together as if with cords, and so is
the charge of blood expelled with force.

Neither is it true, as vulgarly believed, that the heart by any
dilatation or motion of its own, has the power of drawing the
blood into the ventricles; for when it acts and becomes tense,
the blood is expelled; when it relaxes and sinks together it
receives the blood in the manner and wise which will by-and-by be
explained.


CHAPTER III

OF THE MOTIONS OF THE ARTERIES, AS SEEN IN THE DISSECTION OF
LIVING ANIMALS


In connexion with the motions of the heart these things are
further to be observed having reference to the motions and pulses
of the arteries.

1. At the moment the heart contracts, and when the breast is
struck, when in short the organ is in its state of systole, the
arteries are dilated, yield a pulse, and are in the state of
diastole. In like manner, when the right ventricle contracts and
propels its charge of blood, the pulmonary artery is distended at
the same time with the other arteries of the body.

2. When the left ventricle ceases to act, to contract, to
pulsate, the pulse in the arteries also ceases; further, when
this ventricle contracts languidly, the pulse in the arteries is
scarcely perceptible. In like manner, the pulse in the right
ventricle failing, the pulse in the pulmonary artery ceases also.

3. Further, when an artery is divided or punctured, the blood is
seen to be forcibly propelled from the wound the moment the left
ventricle contracts; and, again, when the pulmonary artery is
wounded, the blood will be seen spouting forth with violence at
the instant when the right ventricle contracts.

So also in fishes, if the vessel which leads from the heart to
the gills be divided, at the moment when the heart becomes tense
and contracted, at the same moment does the blood flow with force
from the divided vessel.

In the same way, when we see the blood in arteriotomy projected
now to a greater, now to a less distance, and that the greater
jet corresponds to the diastole of the artery and to the time
when the heart contracts and strikes the ribs, and is in its
state of systole, we understand that the blood is expelled by the
same movement.

From these facts it is manifest, in opposition to commonly
received opinions, that the diastole of the arteries corresponds
with the time of the heart's systole; and that the arteries are
filled and distended by the blood forced into them by the
contraction of the ventricles; the arteries, therefore, are
distended, because they are filled like sacs or bladders, and are
not filled because they expand like bellows. It is in virtue of
one and the same cause, therefore, that all the arteries of the
body pulsate, viz., the contraction of the left ventricle; in the
same way as the pulmonary artery pulsates by the contraction of
the right ventricle.

Finally, that the pulses of the arteries are due to the impulses
of the blood from the left ventricle, may be illustrated by
blowing into a glove, when the whole of the fingers will be found
to become distended at one and the same time, and in their
tension to bear some resemblance to the pulse. For in the ratio
of the tension is the pulse of the heart, fuller, stronger, and
more frequent as that acts more vigorously, still preserving the
rhythm and volume, and order of the heart's contractions. Nor is
it to be expected that because of the motion of the blood, the
time at which the contraction of the heart takes place, and that
at which the pulse in an artery (especially a distant one) is
felt, shall be otherwise than simultaneous: it is here the same
as in blowing up a glove or bladder; for in a plenum (as in a
drum, a long piece of timber, etc.) the stroke and the motion
occur at both extremities at the same time. Aristotle, [Footnote:
De Anim., iii, cap. 9.] too, has said, "the blood of all animals
palpitates within their veins (meaning the arteries), and by the
pulse is sent everywhere simultaneously." And further, [Footnote:
De Respir., cap. 20] "thus do all the veins pulsate together and
by successive strokes, because they all depend upon the heart;
and, as it is always in motion, so are they likewise always
moving together, but by successive movements." It is well to
observe with Galen, in this place, that the old philosophers
called the arteries veins. I happened upon one occasion to have a
particular case under my care, which plainly satisfied me of the
truth: A certain person was affected with a large pulsating
tumour on the right side of the neck, called an aneurism, just at
that part where the artery descends into the axilla, produced by
an erosion of the artery itself, and daily increasing in size;
this tumour was visibly distended as it received the charge of
blood brought to it by the artery, with each stroke of the heart;
the connexion of parts was obvious when the body of the patient
came to be opened after his death. The pulse in the corresponding
arm was small, in consequence of the greater portion of the blood
being diverted into the tumour and so intercepted.

Whence it appears that whenever the motion of the blood through
the arteries is impeded, whether it be by compression or
infarction, or interception, there do the remote divisions of the
arteries beat less forcibly, seeing that the pulse of the
arteries is nothing more than the impulse or shock of the blood
in these vessels.


CHAPTER IV

OF THE MOTION OF THE HEART AND ITS AURICLES, AS SEEN IN THE
BODIES OF LIVING ANIMALS


Besides the motions already spoken of, we have still to consider
those that appertain to the auricles.

Caspar Bauhin and John Riolan, [Footnote: i Bauhin, lib. ii. cap.
II. Riolan. lib. viii, cap. I.] most learned men and skilful
anatomists, inform us that from their observations, that if we
carefully watch the movements of the heart in the vivisection of
an animal, we shall perceive four motions distinct in time and in
place, two of which are proper to the auricles, two to the
ventricles. With all deference to such authority I say that there
are four motions distinct in point of place, but not of time; for
the two auricles move together, and so also do the two
ventricles, in such wise that though the places be four, the
times are only two. And this occurs in the following manner:

There are, as it were, two motions going on together: one of the
auricles, another of the ventricles; these by no means taking
place simultaneously, but the motion of the auricles preceding,
that of the heart following; the motion appearing to begin from
the auricles and to extend to the ventricles. When all things are
becoming languid, and the heart is dying, as also in fishes and
the colder blooded animals there is a short pause between these
two motions, so that the heart aroused, as it were, appears to
respond to the motion, now more quickly, now more tardily; and at
length, when near to death, it ceases to respond by its proper
motion, but seems, as it were, to nod the head, and is so
slightly moved that it appears rather to give signs of motion to
the pulsating auricles than actually to move. The heart,
therefore, ceases to pulsate sooner than the auricles, so that
the auricles have been said to outlive it, the left ventricle
ceasing to pulsate first of all; then its auricle, next the right
ventricle; and, finally, all the other parts being at rest and
dead, as Galen long since observed, the right auricle still
continues to beat; life, therefore, appears to linger longest in
the right auricle. Whilst the heart is gradually dying, it is
sometimes seen to reply, after two or three contractions of the
auricles, roused as it were to action, and making a single
pulsation, slowly, unwillingly, and with an effort.

But this especially is to be noted, that after the heart has
ceased to beat, the auricles however still contracting, a finger
placed upon the ventricles perceives the several pulsations of
the auricles, precisely in the same way and for the same reason,
as we have said, that the pulses of the ventricles are felt in
the arteries, to wit, the distension produced by the jet of
blood. And if at this time, the auricles alone pulsating, the
point of the heart be cut off with a pair of scissors, you will
perceive the blood flowing out upon each contraction of the
auricles. Whence it is manifest that the blood enters the
ventricles, not by any attraction or dilatation of the heart, but
by being thrown into them by the pulses of the auricles.

And here I would observe, that whenever I speak of pulsations as
occurring in the auricles or ventricles, I mean contractions:
first the auricles contract, and then and subsequently the heart
itself contracts. When the auricles contract they are seen to
become whiter, especially where they contain but little blood;
but they are filled as magazines or reservoirs of the blood,
which is tending spontaneously and, by its motion in the veins,
under pressure towards the centre; the whiteness indicated is
most conspicuous towards the extremities or edges of the auricles
at the time of their contractions.

In fishes and frogs, and other animals which have hearts with but
a single ventricle, and for an auricle have a kind of bladder
much distended with blood, at the base of the organ, you may very
plainly perceive this bladder contracting first, and the
contraction of the heart or ventricle following afterwards.

But I think it right to describe what I have observed of an
opposite character: the heart of an eel, of several fishes, and
even of some (of the higher) animals taken out of the body,
pulsates without auricles; nay, if it be cut in pieces the
several parts may still be seen contracting and relaxing; so that
in these creatures the body of the heart may be seen pulsating
and palpitating, after the cessation of all motion in the
auricle. But is not this perchance peculiar to animals more
tenacious of life, whose radical moisture is more glutinous, or
fat and sluggish, and less readily soluble? The same faculty
indeed appears in the flesh of eels, which even when skinned and
embowelled, and cut into pieces, are still seen to move.

Experimenting with a pigeon upon one occasion, after the heart
had wholly ceased to pulsate, and the auricles too had become
motionless, I kept my finger wetted with saliva and warm for a
short time upon the heart, and observed that under the influence
of this fomentation it recovered new strength and life, so that
both ventricles and auricles pulsated, contracting and relaxing
alternately, recalled as it were from death to life.

Besides this, however, I have occasionally observed, after the
heart and even its right auricle had ceased pulsating,--when it
was in articulo mortis in short,--that an obscure motion, an
undulation or palpitation, remained in the blood itself, which
was contained in the right auricle, this being apparent so long
as it was imbued with heat and spirit. And, indeed, a
circumstance of the same kind is extremely manifest in the course
of the generation of animals, as may be seen in the course of the
first seven days of the incubation of the chick: A drop of blood
makes its appearance which palpitates, as Aristotle had already
observed; from this, when the growth is further advanced and the
chick is fashioned, the auricles of the heart are formed, which
pulsating henceforth give constant signs of life. When at length,
and after the lapse of a few days, the outline of the body begins
to be distinguished, then is the ventricular part of the heart
also produced, but it continues for a time white and apparently
bloodless, like the rest of the animal; neither does it pulsate
or give signs of motion. I have seen a similar condition of the
heart in the human foetus about the beginning of the third month,
the heart then being whitish and bloodless, although its auricles
contained a considerable quantity of purple blood. In the same
way in the egg, when the chick was formed and had increased in
size, the heart too increased and acquired ventricles, which then
began to receive and to transmit blood.

And this leads me to remark that he who inquires very
particularly into this matter will not conclude that the heart,
as a whole, is the primum vivens, ultimum moriens,--the first
part to live, the last to die,--but rather its auricles, or the
part which corresponds to the auricles in serpents, fishes, etc.,
which both lives before the heart and dies after it.

Nay, has not the blood itself or spirit an obscure palpitation
inherent in it, which it has even appeared to me to retain after
death? and it seems very questionable whether or not we are to
say that life begins with the palpitation or beating of the
heart. The seminal fluid of all animals--the prolific spirit, as
Aristotle observed, leaves their body with a bound and like a
living thing; and nature in death, as Aristotle [Footnote: De
Motu Animal., cap. 8.] further remarks, retracing her steps,
reverts to where she had set out, and returns at the end of her
course to the goal whence she had started. As animal generation
proceeds from that which is not animal, entity from nonentity,
so, by a retrograde course, entity, by corruption, is resolved
into nonentity, whence that in animals, which was last created,
fails first and that which was first, fails last.

I have also observed that almost all animals have truly a heart,
not the larger creatures only, and those that have red blood, but
the smaller, and pale-blooded ones also, such as slugs, snails,
scallops, shrimps, crabs, crayfish, and many others; nay, even in
wasps, hornets, and flies, I have, with the aid of a magnifying
glass, and at the upper part of what is called the tail, both
seen the heart pulsating myself, and shown it to many others.

But in the pale-blooded tribes the heart pulsates sluggishly and
deliberately, contracting slowly as in animals that are moribund,
a fact that may readily be seen in the snail, whose heart will be
found at the bottom of that orifice in the right side of the body
which is seen to be opened and shut in the course of respiration,
and whence saliva is discharged, the incision being made in the
upper aspect of the body, near the part which corresponds to the
liver.

This, however, is to be observed: that in winter and the colder
season, exsanguine animals, such as the snail, show no pulsation;
they seem rather to live after the manner of vegetables, or of
those other productions which are therefore designated plant-
animals.

It is also to be noted that all animals which have a heart have
also auricles, or something analogous to auricles; and, further,
that whenever the heart has a double ventricle, there are always
two auricles present, but not otherwise. If you turn to the
production of the chick in ovo, however, you will find at first
no more a vesicle or auricle, or pulsating drop of blood; it is
only by and by, when the development has made some progress, that
the heart is fashioned; even so in certain animals not destined
to attain to the highest perfection in their organization, such
as bees, wasps, snails, shrimps, crayfish, etc., we only find a
certain pulsating vesicle, like a sort of red or white
palpitating point, as the beginning or principle of their life.

We have a small shrimp in these countries, which is taken in the
Thames and in the sea, the whole of whose body is transparent;
this creature, placed in a little water, has frequently afforded
myself and particular friends an opportunity of observing the
motions of the heart with the greatest distinctness, the external
parts of the body presenting no obstacle to our view, but the
heart being perceived as though it had been seen through a
window.

I have also observed the first rudiments of the chick in the
course of the fourth or fifth day of the incubation, in the guise
of a little cloud, the shell having been removed and the egg
immersed in clear tepid water. In the midst of the cloudlet in
question there was a bloody point so small that it disappeared
during the contraction and escaped the sight, but in the
relaxation it reappeared again, red and like the point of a pin;
so that betwixt the visible and invisible, betwixt being and not
being, as it were, it gave by its pulses a kind of representation
of the commencement of life.


CHAPTER V

OF THE MOTION, ACTION AND OFFICE OF THE HEART


From these and other observations of a similar nature, I am
persuaded it will be found that the motion of the heart is as
follows:

First of all, the auricle contracts, and in the course of its
contraction forces the blood (which it contains in ample quantity
as the head of the veins, the store--house and cistern of the
blood) into the ventricle, which, being filled, the heart raises
itself straightway, makes all its fibres tense, contracts the
ventricles, and performs a beat, by which beat it immediately
sends the blood supplied to it by the auricle into the arteries.
The right ventricle sends its charge into the lungs by the vessel
which is called vena arteriosa, but which in structure and
function, and all other respects, is an artery. The left
ventricle sends its charge into the aorta, and through this by
the arteries to the body at large.

These two motions, one of the ventricles, the other of the
auricles, take place consecutively, but in such a manner that
there is a kind of harmony or rhythm preserved between them, the
two concurring in such wise that but one motion is apparent,
especially in the warmer blooded animals, in which the movements
in question are rapid. Nor is this for any other reason than it
is in a piece of machinery, in which, though one wheel gives
motion to another, yet all the wheels seem to move
simultaneously; or in that mechanical contrivance which is
adapted to firearms, where, the trigger being touched, down comes
the flint, strikes against the steel, elicits a spark, which
falling among the powder, ignites it, when the flame extends,
enters the barrel, causes the explosion, propels the ball, and
the mark is attained--all of which incidents, by reason of the
celerity with which they happen, seem to take place in the
twinkling of an eye. So also in deglutition: by the elevation of
the root of the tongue, and the compression of the mouth, the
food or drink is pushed into the fauces, when the larynx is
closed by its muscles and by the epiglottis. The pharynx is then
raised and opened by its muscles in the same way as a sac that is
to be filled is lifted up and its mouth dilated. Upon the
mouthful being received, it is forced downwards by the transverse
muscles, and then carried farther by the longitudinal ones. Yet
all these motions, though executed by different and distinct
organs, are performed harmoniously, and in such order that they
seem to constitute but a single motion and act, which we call
deglutition.

Even so does it come to pass with the motions and action of the
heart, which constitute a kind of deglutition, a transfusion of
the blood from the veins to the arteries. And if anyone, bearing
these things in mind, will carefully watch the motions of the
heart in the body of a living animal, he will perceive not only
all the particulars I have mentioned, viz., the heart becoming
erect, and making one continuous motion with its auricles; but
farther, a certain obscure undulation and lateral inclination in
the direction of the axis of the right ventricle, as if twisting
itself slightly in performing its work. And indeed everyone may
see, when a horse drinks, that the water is drawn in and
transmitted to the stomach at each movement of the throat, which
movement produces a sound and yields a pulse both to the ear and
the touch; in the same way it is with each motion of the heart,
when there is the delivery of a quantity of blood from the veins
to the arteries a pulse takes place, and can be heard within the
chest.

The motion of the heart, then, is entirely of this description,
and the one action of the heart is the transmission of the blood
and its distribution, by means of the arteries, to the very
extremities of the body; so that the pulse which we feel in the
arteries is nothing more than the impulse of the blood derived
from the heart.

Whether or not the heart, besides propelling the blood, giving it
motion locally, and distributing it to the body, adds anything
else to it--heat, spirit, perfection,--must be inquired into by--
and--by, and decided upon other grounds. So much may suffice at
this time, when it is shown that by the action of the heart the
blood is transfused through the ventricles from the veins to the
arteries, and distributed by them to all parts of the body.

The above, indeed, is admitted by all, both from the structure of
the heart and the arrangement and action of its valves. But still
they are like persons purblind or groping about in the dark, for
they give utterance to various, contradictory, and incoherent
sentiments, delivering many things upon conjecture, as we have
already shown.

The grand cause of doubt and error in this subject appears to me
to have been the intimate connexion between the heart and the
lungs. When men saw both the pulmonary artery and the pulmonary
veins losing themselves in the lungs, of course it became a
puzzle to them to know how or by what means the right ventricle
should distribute the blood to the body, or the left draw it from
the venae cavae. This fact is borne witness to by Galen, whose
words, when writing against Erasistratus in regard to the origin
and use of the veins and the coction of the blood, are the
following [Footnote: De Placitis Hippocratis et Platonis, vi.]:
"You will reply," he says, "that the effect is so; that the blood
is prepared in the liver, and is thence transferred to the heart
to receive its proper form and last perfection; a statement which
does not appear devoid of reason; for no great and perfect work
is ever accomplished at a single effort, or receives its final
polish from one instrument. But if this be actually so, then show
us another vessel which draws the absolutely perfect blood from
the heart, and distributes it as the arteries do the spirits over
the whole body." Here then is a reasonable opinion not allowed,
because, forsooth, besides not seeing the true means of transit,
he could not discover the vessel which should transmit the blood
from the heart to the body at large!

But had anyone been there in behalf of Erasistratus, and of that
opinion which we now espouse, and which Galen himself
acknowledges in other respects consonant with reason, to have
pointed to the aorta as the vessel which distributes the blood
from the heart to the rest of the body, I wonder what would have
been the answer of that most ingenious and learned man? Had he
said that the artery transmits spirits and not blood, he would
indeed sufficiently have answered Erasistratus, who imagined that
the arteries contained nothing but spirits; but then he would
have contradicted himself, and given a foul denial to that for
which he had keenly contended in his writings against this very
Erasistratus, to wit, that blood in substance is contained in the
arteries, and not spirits; a fact which he demonstrated not only
by many powerful arguments, but by experiments.

But if the divine Galen will here allow, as in other places he
does, "that all the arteries of the body arise from the great
artery, and that this takes its origin from the heart; that all
these vessels naturally contain and carry blood; that the three
semilunar valves situated at the orifice of the aorta prevent the
return of the blood into the heart, and that nature never
connected them with this, the most noble viscus of the body,
unless for some important end"; if, I say, this father of
physicians concedes all these things,--and I quote his own
words,--I do not see how he can deny that the great artery is the
very vessel to carry the blood, when it has attained its highest
term for term of perfection, from the heart for distribution to
all parts of the body. Or would he perchance still hesitate, like
all who have come after him, even to the present hour, because he
did not perceive the route by which the blood was transferred
from the veins to the arteries, in consequence, as I have already
said, of the intimate connexion between the heart and the lungs?
And that this difficulty puzzled anatomists not a little, when in
their dissections they found the pulmonary artery and left
ventricle full of thick, black, and clotted blood, plainly
appears, when they felt themselves compelled to affirm that the
blood made its way from the right to the left ventricle by
transuding through the septum of the heart. But this fancy I
have already refuted. A new pathway for the blood must therefore
be prepared and thrown open, and being once exposed, no further
difficulty will, I believe, be experienced by anyone in admitting
what I have already proposed in regard to the pulse of the heart
and arteries, viz., the passage of the blood from the veins to
the arteries, and its distribution to the whole of the body by
means of these vessels.


CHAPTER VI

OF THE COURSE BY WHICH THE BLOOD IS CARRIED FROM THE VENA CAVA
INTO THE ARTERIES, OR FROM THE RIGHT INTO THE LEFT VENTRICLE OF
THE HEART


Since the intimate connexion of the heart with the lungs, which
is apparent in the human subject, has been the probable cause of
the errors that have been committed on this point, they plainly
do amiss who, pretending to speak of the parts of animals
generally, as anatomists for the most part do, confine their
researches to the human body alone, and that when it is dead.
They obviously do not act otherwise than he who, having studied
the forms of a single commonwealth, should set about the
composition of a general system of polity; or who, having taken
cognizance of the nature of a single field, should imagine that
he had mastered the science of agriculture; or who, upon the
ground of one particular proposition, should proceed to draw
general conclusions.

Had anatomists only been as conversant with the dissection of the
lower animals as they are with that of the human body, the
matters that have hitherto kept them in a perplexity of doubt
would, in my opinion, have met them freed from every kind of
difficulty.

And first, in fishes, in which the heart consists of but a single
ventricle, being devoid of lungs, the thing is sufficiently
manifest. Here the sac, which is situated at the base of the
heart, and is the part analogous to the auricle in man, plainly
forces the blood into the heart, and the heart, in its turn,
conspicuously transmits it by a pipe or artery, or vessel
analogous to an artery; these are facts which are confirmed by
simple ocular inspection, as well as by a division of the vessel,
when the blood is seen to be projected by each pulsation of the
heart.

The same thing is also not difficult of demonstration in those
animals that have, as it were, no more than a single ventricle to
the heart, such as toads, frogs, serpents, and lizards, which
have lungs in a certain sense, as they have a voice. I have many
observations by me on the admirable structure of the lungs of
these animals, and matters appertaining, which, however, I cannot
introduce in this place. Their anatomy plainly shows us that the
blood is transferred in them from the veins to the arteries in
the same manner as in higher animals, viz., by the action of the
heart; the way, in fact, is patent, open, manifest; there is no
difficulty, no room for doubt about it; for in them the matter
stands precisely as it would in man were the septum of his heart
perforated or removed, or one ventricle made out of two; and this
being the case, I imagine that no one will doubt as to the way by
which the blood may pass from the veins into the arteries.

But as there are actually more animals which have no lungs than
there are furnished with them, and in like manner a greater
number which have only one ventricle than there are with two, it
is open to us to conclude, judging from the mass or multitude of
living creatures, that for the major part, and generally, there
is an open way by which the blood is transmitted from the veins
through the sinuses or cavities of the heart into the arteries.

I have, however, cogitating with myself, seen further, that the
same thing obtained most obviously in the embryos of those
animals that have lungs; for in the foetus the four vessels
belonging to the heart, viz., the vena cava, the pulmonary
artery, the pulmonary vein, and the great artery or aorta, are
all connected otherwise than in the adult, a fact sufficiently
known to every anatomist. The first contact and union of the vena
cava with the pulmonary veins, which occurs before the cava opens
properly into the right ventricle of the heart, or gives off the
coronary vein, a little above its escape from the liver, is by a
lateral anastomosis; this is an ample foramen, of an oval form,
communicating between the cava and the pulmonary vein, so that
the blood is free to flow in the greatest abundance by that
foramen from the vena cava into the pulmonary vein, and left
auricle, and from thence into the left ventricle. Further, in
this foramen ovale, from that part which regards the pulmonary
vein, there is a thin tough membrane, larger than the opening,
extended like an operculum or cover; this membrane in the adult
blocking up the foramen, and adhering on all sides, finally
closes it up, and almost obliterates every trace of it. In the
foetus, however, this membrane is so contrived that falling
loosely upon itself, it permits a ready access to the lungs and
heart, yielding a passage to the blood which is streaming from
the cava, and hindering the tide at the same time from flowing
back into that vein. All things, in short, permit us to believe
that in the embryo the blood must constantly pass by this foramen
from the vena cava into the pulmonary vein, and from thence into
the left auricle of the heart; and having once entered there, it
can never regurgitate.

Another union is that by the pulmonary artery, and is effected
when that vessel divides into two branches after its escape from
the right ventricle of the heart. It is as if to the two trunks
already mentioned a third were superadded, a kind of arterial
canal, carried obliquely from the pulmonary artery, to perforate
and terminate in the great artery or aorta. So that in the
dissection of the embryo, as it were, two aortas, or two roots of
the great artery, appear springing from the heart. This canal
shrinks gradually after birth, and after a time becomes withered,
and finally almost removed, like the umbilical vessels.

The arterial canal contains no membrane or valve to direct or
impede the flow of blood in this or in that direction: for at the
root of the pulmonary artery, of which the arterial canal is the
continuation in the foetus, there are three semilunar valves,
which open from within outwards, and oppose no obstacle to the
blood flowing in this direction or from the right ventricle into
the pulmonary artery and aorta; but they prevent all
regurgitation from the aorta or pulmonic vessels back upon the
right ventricle; closing with perfect accuracy, they oppose an
effectual obstacle to everything of the kind in the embryo. So
that there is also reason to believe that when the heart
contracts, the blood is regularly propelled by the canal or
passage indicated from the right ventricle into the aorta.

What is commonly said in regard to these two great
communications, to wit, that they exist for the nutrition of the
lungs, is both improbable and inconsistent; seeing that in the
adult they are closed up, abolished, and consolidated, although
the lungs, by reason of their heat and motion, must then be
presumed to require a larger supply of nourishment. The same may
be said in regard to the assertion that the heart in the embryo
does not pulsate, that it neither acts nor moves, so that nature
was forced to make these communications for the nutrition of the
lungs. This is plainly false; for simple inspection of the
incubated egg, and of embryos just taken out of the uterus, shows
that the heart moves in them precisely as in adults, and that
nature feels no such necessity. I have myself repeatedly seen
these motions, and Aristotle is likewise witness of their
reality. "The pulse," he observes, "inheres in the very
constitution of the heart, and appears from the beginning as is
learned both from the dissection of living animals and the
formation of the chick in the egg." [Footnote: Lib de Spiritu,
cap. v.] But we further observe that the passages in question are
not only pervious up to the period of birth in man, as well as in
other animals, as anatomists in general have described them, but
for several months subsequently, in some indeed for several
years, not to say for the whole course of life; as, for example,
in the goose, snipe, and various birds and many of the smaller
animals. And this circumstance it was, perhaps, that imposed upon
Botallus, who thought he had discovered a new passage for the
blood from the vena cava into the left ventricle of the heart;
and I own that when I met with the same arrangement in one of the
larger members of the mouse family, in the adult state, I was
myself at first led to something of a like conclusion.

From this it will be understood that in the human embryo, and in
the embryos of animals in which the communications are not
closed, the same thing happens, namely, that the heart by its
motion propels the blood by obvious and open passages from the
vena cava into the aorta through the cavities of both the
ventricles, the right one receiving the blood from the auricle,
and propelling it by the pulmonary artery and its continuation,
named the ductus arteriosus, into the aorta; the left, in like
manner, charged by the contraction of its auricle, which has
received its supply through the foramen ovale from the vena cava,
contracting, and projecting the blood through the root of the
aorta into the trunk of that vessel.

In embryos, consequently, whilst the lungs are yet in a state of
inaction, performing no function, subject to no motion any more
than if they had not been present, nature uses the two ventricles
of the heart as if they formed but one, for the transmission of
the blood. The condition of the embryos of those animals which
have lungs, whilst these organs are yet in abeyance and not
employed, is the same as that of those animals which have no
lungs.

So it clearly appears in the case of the foetus that the heart by
its action transfers the blood from the vena cava into the aorta,
and that by a route as obvious and open, as if in the adult the
two ventricles were made to communicate by the removal of their
septum. We therefore find that in the greater number of animals--
in all, indeed, at a certain period of their existence--the
channels for the transmission of the blood through the heart are
conspicuous. But we have to inquire why in some creatures--those,
namely, that have warm blood, and that have attained to the adult
age, man among the number--we should not conclude that the same
thing is accomplished through the substance of the lungs, which
in the embryo, and at a time when the function of these organs is
in abeyance, nature effects by the direct passages described, and
which, indeed, she seems compelled to adopt through want of a
passage by the lungs; or why it should be better (for nature
always does that which is best) that she should close up the
various open routes which she had formerly made use of in the
embryo and foetus, and still uses in all other animals. Not only
does she thereby open up no new apparent channels for the
passages of the blood, but she even shuts up those which formerly
existed.

And now the discussion is brought to this point, that they who
inquire into the ways by which the blood reaches the left
ventricle of the heart: and pulmonary veins from the vena cava,
will pursue the wisest course if they seek by dissection to
discover the causes why in the larger and more perfect animals of
mature age nature has rather chosen to make the blood percolate
the parenchyma of the lungs, than, as in other instances, chosen
a direct and obvious course--for I assume that no other path or
mode of transit can be entertained. It must be because the larger
and more perfect animals are warmer, and when adult their heat
greater--ignited, as I might say, and requiring to be damped or
mitigated, that the blood is sent through the lungs, in order
that it may be tempered by the air that is inspired, and
prevented from boiling up, and so becoming extinguished, or
something else of the sort. But to determine these matters, and
explain them satisfactorily, were to enter on a speculation in
regard to the office of the lungs and the ends for which they
exist. Upon such a subject, as well as upon what pertains to
respiration, to the necessity and use of the air, etc., as also
to the variety and diversity of organs that exist in the bodies
of animals in connexion with these matters, although I have made
a vast number of observations, I shall not speak till I can more
conveniently set them forth in a treatise apart, lest I should be
held as wandering too wide of my present purpose, which is the
use and motion of the heart, and be charged with speaking of
things beside the question, and rather complicating and quitting
than illustrating it. And now returning to my immediate subject,
I go on with what yet remains for demonstration, viz., that in
the more perfect and warmer adult animals, and man, the blood
passes from the right ventricle of the heart by the pulmonary
artery, into the lungs, and thence by the pulmonary veins into
the left auricle, and from there into the left ventricle of the
heart. And, first, I shall show that this may be so, and then I
shall prove that it is so in fact.


CHAPTER VII

THE BLOOD PASSES THROUGH THE SUBSTANCE OF THE LUNGS FROM THE
RIGHT VENTRICLE OF THE HEART INTO THE PULMONARY VEINS AND LEFT
VENTRICLE


That this is possible, and that there is nothing to prevent it
from being so, appears when we reflect on the way in which water
permeating the earth produces springs and rivulets, or when we
speculate on the means by which the sweat passes through the
skin, or the urine through the substance of the kidneys. It is
well known that persons who use the Spa waters or those of La
Madonna, in the territories of Padua, or others of an acidulous
or vitriolated nature, or who simply swallow drinks by the
gallon, pass all off again within an hour or two by the bladder.
Such a quantity of liquid must take some short time in the
concoction: it must pass through the liver (it is allowed by all
that the juices of the food we consume pass twice through this
organ in the course of the day); it must flow through the veins,
through the tissues of the kidneys, and through the ureters into
the bladder.

To those, therefore, whom I hear denying that the blood, aye, the
whole mass of the blood, may pass through the substance of the
lungs, even as the nutritive juices percolate the liver,
asserting such a proposition to be impossible, and by no means to
be entertained as credible, I reply, with the poet, that they are
of that race of men who, when they will, assent full readily, and
when they will not, by no manner of means; who, when their assent
is wanted, fear, and when it is not, fear not to give it.

The substance of the liver is extremely dense, so is that of the
kidney; the lungs, however, are of a much looser texture, and if
compared with the kidneys are absolutely spongy. In the liver
there is no forcing, no impelling power; in the lungs the blood
is forced on by the pulse of the right ventricle, the necessary
effect of whose impulse is the distension of the vessels and the
pores of the lungs. And then the lungs, in respiration, are
perpetually rising and falling: motions, the effect of which must
needs be to open and shut the pores and vessels, precisely as in
the case of a sponge, and of parts having a spongy structure,
when they are alternately compressed and again are suffered to
expand. The liver, on the contrary, remains at rest, and is never
seen to be dilated or constricted. Lastly, if no one denies the
possibility in man, oxen, and the larger animals generally, of
the whole of the ingested juices passing through the liver, in
order to reach the vena cava, for this reason, that if
nourishment is to go on, these juices must needs get into the
veins, and there is no other way but the one indicated, why
should not the same arguments be held of avail for the passage of
the blood in adults through the lungs? Why not maintain, with
Columbus, that skilful and learned anatomist, that it must be so
from the capacity and structure of the pulmonary vessels, and
from the fact of the pulmonary veins and ventricle corresponding
with them, being always found to contain blood, which must needs
have come from the veins, and by no other passage save through
the lungs? Columbus, and we also, from what precedes, from
dissections, and other arguments, conceive the thing to be clear.
But as there are some who admit nothing unless upon authority,
let them learn that the truth I am contending for can be
confirmed from Galen's own words, namely, that not only may the
blood be transmitted from the pulmonary artery into the pulmonary
veins, then into the left ventricle of the heart, and from thence
into the arteries of the body, but that this is effected by the
ceaseless pulsation of the heart and the motion of the lungs in
breathing.

There are, as everyone knows, three sigmoid or semilunar valves
situated at the orifice of the pulmonary artery, which
effectually prevent the blood sent into the vessel from returning
into the cavity of the heart. Now Galen, explaining the use of
these valves, and the necessity for them, employs the following
language: [Footnote: De Usu partium, lib. vi, cap. 10] "There is
everywhere a mutual anastomosis and inosculation of the arteries
with the veins, and they severally transmit both blood and
spirit, by certain invisible and undoubtedly very narrow
passages. Now if the mouth of the pulmonary artery had stood in
like manner continually open, and nature had found no contrivance
for closing it when requisite, and opening it again, it would
have been impossible that the blood could ever have passed by the
invisible and delicate mouths, during the contractions of the
thorax, into the arteries; for all things are not alike readily
attracted or repelled; but that which is light is more readily
drawn in, the instrument being dilated, and forced out again when
it is contracted, than that which is heavy; and in like manner is
anything drawn more rapidly along an ample conduit, and again
driven forth, than it is through a narrow tube. But when the
thorax is contracted the pulmonary veins, which are in the lungs,
being driven inwardly, and powerfully compressed on every side,
immediately force out some of the spirit they contain, and at the
same time assume a certain portion of blood by those subtle
mouths, a thing that could never come to pass were the blood at
liberty to flow back into the heart through the great orifice of
the pulmonary artery. But its return through this great opening
being prevented, when it is compressed on every side, a certain
portion of it distils into the pulmonary veins by the minute
orifices mentioned." And shortly afterwards, in the next chapter,
he says: "The more the thorax contracts, the more it strives to
force out the blood, the more exactly do these membranes (viz.,
the semilunar valves) close up the mouth of the vessel, and
suffer nothing to regurgitate." The same fact he has also alluded
to in a preceding part of the tenth chapter: "Were there no
valves, a three-fold inconvenience would result, so that the
blood would then perform this lengthened course in vain; it would
flow inwards during the disastoles of the lungs and fill all
their arteries; but in the systoles, in the manner of the tide,
it would ever and anon, like the Euripus, flow backwards and
forwards by the same way, with a reciprocating motion, which
would nowise suit the blood. This, however, may seem a matter of
little moment: but if it meantime appear that the function of
respiration suffer, then I think it would be looked upon as no
trifle, etc." Shortly afterwards he says: "And then a third
inconvenience, by no means to be thought lightly of, would
follow, were the blood moved backwards during the expirations,
had not our Maker instituted those supplementary membranes. "In
the eleventh chapter he concludes: "That they (the valves) have
all a common use, and that it is to prevent regurgitation or
backward motion; each, however, having a proper function, the one
set drawing matters from the heart, and preventing their return,
the other drawing matters into the heart, and preventing their
escape from it. For nature never intended to distress the heart
with needless labour, neither to bring aught into the organ which
it had been better to have kept away, nor to take from it again
aught which it was requisite should be brought. Since, then,
there are four orifices in all, two in either ventricle, one of
these induces, the other educes." And again he says: "Farther,
since there is one vessel, which consists of a simple covering
implanted in the heart, and another which is double, extending
from it (Galen is here speaking of the right side of the heart,
but I extend his observations to the left side also), a kind of
reservoir had to be provided, to which both belonging, the blood
should be drawn in by one, and sent out by the other."

Galen adduces this argument for the transit of the blood by the
right ventricle from the vena cava into the lungs; but we can use
it with still greater propriety, merely changing the terms, for
the passage of the blood from the veins through the heart into
the arteries. From Galen, however, that great man, that father of
physicians, it clearly appears that the blood passes through the
lungs from the pulmonary artery into the minute branches of the
pulmonary veins, urged to this both by the pulses of the heart
and by the motions of the lungs and thorax; that the heart,
moreover, is incessantly receiving and expelling the blood by and
from its ventricles, as from a magazine or cistern, and for this
end it is furnished with four sets of valves, two serving for the
induction and two for the eduction of the blood, lest, like the
Euripus, it should be incommodiously sent hither and thither, or
flow back into the cavity which it should have quitted, or quit
the part where its presence was required, and so the heart might
be oppressed with labour in vain, and the office of the lungs be
interfered with. [Footnote: See the Commentary of the learned
Hofmann upon the Sixth Book of Galen, "De Usu partium," a work
which I first saw after I had written what precedes.] Finally,
our position that the blood is continually permeating from the
right to the left ventricle, from the vena cava into the aorta,
through the porosities of the lungs, plainly appears from this,
that since the blood is incessantly sent from the right ventricle
into the lungs by the pulmonary artery, and in like manner is
incessantly drawn from the lungs into the left ventricle, as
appears from what precedes and the position of the valves, it
cannot do otherwise than pass through continuously. And then, as
the blood is incessantly flowing into the right ventricle of the
heart, and is continually passed out from the left, as appears in
like manner, and as is obvious, both to sense and reason, it is
impossible that the blood can do otherwise than pass continually
from the vena cava into the aorta.

Dissection consequently shows distinctly what takes place in the
majority of animals, and indeed in all, up to the period of their
maturity; and that the same thing occurs in adults is equally
certain, both from Galen's words, and what has already been said,
only that in the former the transit is effected by open and
obvious passages, in the latter by the hidden porosities of the
lungs and the minute inosculations of vessels. It therefore
appears that, although one ventricle of the heart, the left to
wit, would suffice for the distribution of the blood over the
body, and its eduction from the vena cava, as indeed is done in
those creatures that have no lungs, nature, nevertheless, when
she ordained that the same blood should also percolate the lungs,
saw herself obliged to add the right ventricle, the pulse of
which should force the blood from the vena cava through the lungs
into the cavity of the left ventricle. In this way, it may be
said, that the right ventricle is made for the sake of the lungs,
and for the transmission of the blood through them, not for their
nutrition; for it were unreasonable to suppose that the lungs
should require so much more copious a supply of nutriment, and
that of so much purer and more spirituous a nature as coming
immediately from the ventricle of the heart, that either the
brain, with its peculiarly pure substance, or the eyes, with
their lustrous and truly admirable structure, or the flesh of the
heart itself, which is more suitably nourished by the coronary
artery.


CHAPTER VIII

OF THE QUANTITY OF BLOOD PASSING THROUGH THE HEART FROM THE VEINS
TO THE ARTERIES; AND OF THE CIRCULAR MOTION OF THE BLOOD


Thus far I have spoken of the passage of the blood from the veins
into the arteries, and of the manner in which it is transmitted
and distributed by the action of the heart; points to which some,
moved either by the authority of Galen or Columbus, or the
reasonings of others, will give in their adhesion. But what
remains to be said upon the quantity and source of the blood
which thus passes is of a character so novel and unheard-of that
I not only fear injury to myself from the envy of a few, but I
tremble lest I have mankind at large for my enemies, so much doth
wont and custom become a second nature. Doctrine once sown
strikes deep its root, and respect for antiquity influences all
men. Still the die is cast, and my trust is in my love of truth
and the candour of cultivated minds. And sooth to say, when I
surveyed my mass of evidence, whether derived from vivisections,
and my various reflections on them, or from the study of the
ventricles of the heart and the vessels that enter into and issue
from them, the symmetry and size of these conduits,--for nature
doing nothing in vain, would never have given them so large a
relative size without a purpose,--or from observing the
arrangement and intimate structure of the valves in particular,
and of the other parts of the heart in general, with many things
besides, I frequently and seriously bethought me, and long
revolved in my mind, what might be the quantity of blood which
was transmitted, in how short a time its passage might be
effected, and the like. But not finding it possible that this
could be supplied by the juices of the ingested aliment without
the veins on the one hand becoming drained, and the arteries on
the other getting ruptured through the excessive charge of blood,
unless the blood should somehow find its way from the arteries
into the veins, and so return to the right side of the heart, I
began to think whether there might not be a MOTION, AS IT WERE,
IN A CIRCLE. Now, this I afterwards found to be true; and I
finally saw that the blood, forced by the action of the left
ventricle into the arteries, was distributed to the body at
large, and its several parts, in the same manner as it is sent
through the lungs, impelled by the right ventricle into the
pulmonary artery, and that it: then passed through the veins and
along the vena cava, and so round to the left ventricle in the
manner already indicated. This motion we may be allowed to call
circular, in the same way as Aristotle says that the air and the
rain emulate the circular motion of the superior bodies; for the
moist earth, warmed by the sun, evaporates; the vapours drawn
upwards are condensed, and descending in the form of rain,
moisten the earth again. By this arrangement are generations of
living things produced; and in like manner are tempests and
meteors engendered by the circular motion, and by the approach
and recession of the sun.

And similarly does it come to pass in the body, through the
motion of the blood, that the various parts are nourished,
cherished, quickened by the warmer, more perfect, vaporous,
spirituous, and, as I may say, alimentive blood; which, on the
other hand, owing to its contact with these parts, becomes
cooled, coagulated, and so to speak effete. It then returns to
its sovereign, the heart, as if to its source, or to the inmost
home of the body, there to recover its state of excellence or
perfection. Here it renews its fluidity, natural heat, and
becomes powerful, fervid, a kind of treasury of life, and
impregnated with spirits, it might be said with balsam. Thence it
is again dispersed. All this depends on the motion and action of
the heart.

The heart, consequently, is the beginning of life; the sun of the
microcosm, even as the sun in his turn might well be designated
the heart of the world; for it is the heart by whose virtue and
pulse the blood is moved, perfected, and made nutrient, and is
preserved from corruption and coagulation; it is the household
divinity which, discharging its function, nourishes, cherishes,
quickens the whole body, and is indeed the foundation of life,
the source of all action. But of these things we shall speak more
opportunely when we come to speculate upon the final cause of
this motion of the heart.

As the blood-vessels, therefore, are the canals and agents that
transport the blood, they are of two kinds, the cava and the
aorta; and this not by reason of there being two sides of the
body, as Aristotle has it, but because of the difference of
office, not, as is commonly said, in consequence of any diversity
of structure, for in many animals, as I have said, the vein does
not differ from the artery in the thickness of its walls, but
solely in virtue of their distinct functions and uses. A vein and
an artery, both styled veins by the ancients, and that not
without reason, as Galen has remarked, for the artery is the
vessel which carries the blood from the heart to the body at
large, the vein of the present day bringing it back from the
general system to the heart; the former is the conduit from, the
latter the channel to, the heart; the latter contains the cruder,
effete blood, rendered unfit for nutrition; the former transmits
the digested, perfect, peculiarly nutritive fluid.


CHAPTER IX

THAT THERE IS A CIRCULATION OF THE BLOOD IS CONFIRMED FROM THE
FIRST PROPOSITION


But lest anyone should say that we give them words only, and make
mere specious assertions without any foundation, and desire to
innovate without sufficient cause, three points present
themselves for confirmation, which, being stated, I conceive that
the truth I contend for will follow necessarily, and appear as a
thing obvious to all. First, the blood is incessantly transmitted
by the action of the heart from the vena cava to the arteries in
such quantity that it cannot be supplied from the ingesta, and in
such a manner that the whole must very quickly pass through the
organ; second, the blood under the influence of the arterial
pulse enters and is impelled in a continuous, equable, and
incessant stream through every part and member of the body, in
much larger quantity than were sufficient for nutrition, or than
the whole mass of fluids could supply; third, the veins in like
manner return this blood incessantly to the heart from parts and
members of the body. These points proved, I conceive it will be
manifest that the blood circulates, revolves, propelled and then
returning, from the heart to the extremities, from the
extremities to the heart, and thus that it performs a kind of
circular motion.

Let us assume, either arbitrarily or from experiment, the
quantity of blood which the left ventricle of the heart will
contain when distended, to be, say, two ounces, three ounces, or
one ounce and a half--in the dead body I have found it to hold
upwards of two ounces. Let us assume further how much less the
heart will hold in the contracted than in the dilated state; and
how much blood it will project into the aorta upon each
contraction; and all the world allows that with the systole
something is always projected, a necessary consequence
demonstrated in the third chapter, and obvious from the structure
of the valves; and let us suppose as approaching the truth that
the fourth, or fifth, or sixth, or even but the eighth part of
its charge is thrown into the artery at each contraction; this
would give either half an ounce, or three drachms, or one drachm
of blood as propelled by the heart at each pulse into the aorta;
which quantity, by reason of the valves at the root of the
vessel, can by no means return into the ventricle. Now, in the
course of half an hour, the heart will have made more than one
thousand beats, in some as many as two, three, and even four
thousand. Multiplying the number of drachms propelled by the
number of pulses, we shall have either one thousand half ounces,
or one thousand times three drachms, or a like proportional
quantity of blood, according to the amount which we assume as
propelled with each stroke of the heart, sent from this organ
into the artery--a larger quantity in every case than is
contained in the whole body! In the same way, in the sheep or
dog, say but a single scruple of blood passes with each stroke of
the heart, in one half-hour we should have one thousand scruples,
or about three pounds and a half, of blood injected into the
aorta; but the body of neither animal contains above four pounds
of blood, a fact which I have myself ascertained in the case of
the sheep.

Upon this supposition, therefore, assumed merely as a ground for
reasoning, we see the whole mass of blood passing through the
heart, from the veins to the arteries, and in like manner through
the lungs.

But let it be said that this does not take place in half an hour,
but in an hour, or even in a day; any way, it is still manifest
that more blood passes through the heart in consequence of its
action, than can either be supplied by the whole of the ingesta,
or than can be contained in the veins at the same moment.

Nor can it be allowed that the heart in contracting sometimes
propels and sometimes does not propel, or at most propels but
very little, a mere nothing, or an imaginary something: all this,
indeed, has already been refuted, and is, besides, contrary both
to sense and reason. For if it be a necessary effect of the
dilatation of the heart that its ventricles become filled with
blood, it is equally so that, contracting, these cavities should
expel their contents; and this not in any trifling measure. For
neither are the conduits small, nor the contractions few in
number, but frequent, and always in some certain proportion,
whether it be a third or a sixth, or an eighth, to the total
capacity of the ventricles, so that a like proportion of blood
must be expelled, and a like proportion received with each stroke
of the heart, the capacity of the ventricle contracted always
bearing a certain relation to the capacity of the ventricle when
dilated. And since, in dilating, the ventricles cannot be
supposed to get filled with nothing, or with an imaginary
something, so in contracting they never expel nothing or aught
imaginary, but always a certain something, viz., blood, in
proportion to the amount of the contraction. Whence it is to be
concluded that if at one stroke the heart of man, the ox, or the
sheep, ejects but a single drachm of blood and there are one
thousand strokes in half an hour, in this interval there will
have been ten pounds five ounces expelled; if with each stroke
two drachms are expelled, the quantity would, of course, amount
to twenty pounds and ten ounces; if half an ounce, the quantity
would come to forty-one pounds and eight ounces; and were there
one ounce, it would be as much as eighty-three pounds and four
ounces; the whole of which, in the course of one-half hour, would
have been transfused from the veins to the arteries. The actual
quantity of blood expelled at each stroke of the heart, and the
circumstances under which it is either greater or less than
ordinary, I leave for particular determination afterwards, from
numerous observations which I have made on the subject.

Meantime this much I know, and would here proclaim to all, that
the blood is transfused at one time in larger, at another in
smaller, quantity; and that the circuit of the blood is
accomplished now more rapidly, now more slowly, according to the
temperament, age, etc., of the individual, to external and
internal circumstances, to naturals and non-naturals--sleep,
rest, food, exercise, affections of the mind, and the like. But,
supposing even the smallest quantity of blood to be passed
through the heart and the lungs with each pulsation, a vastly
greater amount would still be thrown into the arteries and whole
body than could by any possibility be supplied by the food
consumed. It could be furnished in no other way than by making a
circuit and returning.

This truth, indeed, presents itself obviously before us when we
consider what happens in the dissection of living animals; the
great artery need not be divided, but a very small branch only
(as Galen even proves in regard to man), to have the whole of the
blood in the body, as well that of the veins as of the arteries,
drained away in the course of no long time--some half-hour or
less. Butchers are well aware of the fact and can bear witness to
it; for, cutting the throat of an ox and so dividing the vessels
of the neck, in less than a quarter of an hour they have all the
vessels bloodless--the whole mass of blood has escaped. The same
thing also occasionally occurs with great rapidity in performing
amputations and removing tumors in the human subject.

Nor would this argument lose of its force, did any one say that
in killing animals in the shambles, and performing amputations,
the blood escaped in equal, if not perchance in larger quantity
by the veins than by the arteries. The contrary of this
statement, indeed, is certainly the truth; the veins, in fact,
collapsing, and being without any propelling power, and further,
because of the impediment of the valves, as I shall show
immediately, pour out but very little blood; whilst the arteries
spout it forth with force abundantly, impetuously, and as if it
were propelled by a syringe. And then the experiment is easily
tried of leaving the vein untouched and only dividing the artery
in the neck of a sheep or dog, when it will be seen with what
force, in what abundance, and how quickly, the whole blood in the
body, of the veins as well as of the arteries, is emptied. But
the arteries receive blood from the veins in no other way than by
transmission through the heart, as we have already seen; so that
if the aorta be tied at the base of the heart, and the carotid or
any other artery be opened, no one will now be surprised to find
it empty, and the veins only replete with blood.

And now the cause is manifest, why in our dissections we usually
find so large a quantity of blood in the veins, so little in the
arteries; why there is much in the right ventricle, little in the
left, which probably led the ancients to believe that the
arteries (as their name implies) contained nothing but spirits
during the life of an animal. The true cause of the difference is
perhaps this, that as there is no passage to the arteries, save
through the lungs and heart, when an animal has ceased to breathe
and the lungs to move, the blood in the pulmonary artery is
prevented from passing into the pulmonary veins, and from thence
into the left ventricle of the heart; just as we have already
seen the same transit prevented in the embryo, by the want of
movement in the lungs and the alternate opening, and shutting of
their hidden and invisible porosities and apertures. But the
heart not ceasing to act at the same precise moment as the lungs,
but surviving them and continuing to pulsate for a time, the left
ventricle and arteries go on distributing their blood to the body
at large and sending it into the veins; receiving none from the
lungs, however, they are soon exhausted, and left, as it were,
empty. But even this fact confirms our views, in no trifling
manner, seeing that it can be ascribed to no other than the cause
we have just assumed.

Moreover, it appears from this that the more frequently or
forcibly the arteries pulsate, the more speedily will the body be
exhausted of its blood during hemorrhage. Hence, also, it
happens, that in fainting fits and in states of alarm, when the
heart beats more languidly and less forcibly, hemorrhages are
diminished and arrested.

Still further, it is from this, that after death, when the heart
has ceased to beat, it is impossible, by dividing either the
jugular or femoral veins and arteries, by any effort, to force
out more than one-half of the whole mass of the blood. Neither
could the butchers ever bleed the carcass effectually did he
neglect to cut the throat of the ox which he has knocked on the
head and stunned, before the heart had ceased beating.

Finally, we are now in a condition to suspect wherefore it is
that no one has yet said anything to the purpose upon the
anastomosis of the veins and arteries, either as to where or how
it is effected, or for what purpose. I now enter upon the
investigation of the subject.


CHAPTER X

THE FIRST POSITION: OF THE QUANTITY OF BLOOD PASSING FROM THE
VEINS TO THE ARTERIES. AND THAT THERE IS A CIRCUIT OF THE BLOOD,
FREED FROM OBJECTIONS, AND FARTHER CONFIRMED BY EXPERIMENT


So far our first position is confirmed, whether the thing be
referred to calculation or to experiment and dissection, viz.,
that the blood is incessantly poured into the arteries in larger
quantities than it can be supplied by the food; so that the whole
passing over in a short space of time, it is matter of necessity
that the blood perform a circuit, that it return to whence it set
out.

But if anyone shall here object that a large quantity may pass
through and yet no necessity be found for a circulation, that all
may come from the meat and drink consumed, and quote as an
illustration the abundant supply of milk in the mammae--for a cow
will give three, four, and even seven gallons and more in a day,
and a woman two or three pints whilst nursing a child or twins,
which must manifestly be derived from the food consumed; it may
be answered that the heart by computation does as much and more
in the course of an hour or two.

And if not yet convinced, he shall still insist that when an
artery is divided, a preternatural route is, as it were, opened,
and that so the blood escapes in torrents, but that the same
thing does not happen in the healthy and uninjured body when no
outlet is made; and that in arteries filled, or in their natural
state, so large a quantity of blood cannot pass in so short a
space of time as to make any return necessary--to all this it may
be answered that, from the calculation already made, and the
reasons assigned, it appears that by so much as the heart in its
dilated state contains, in addition to its contents in the state
of constriction, so much in a general way must it emit upon each
pulsation, and in such quantity must the blood pass, the body
being entire and naturally constituted.

But in serpents, and several fishes, by tying the veins some way
below the heart you will perceive a space between the ligature
and the heart speedily to become empty; so that, unless you would
deny the evidence of your senses, you must needs admit the return
of the blood to the heart. The same thing will also plainly
appear when we come to discuss our second position.

Let us here conclude with a single example, confirming all that
has been said, and from which everyone may obtain conviction
through the testimony of his own eyes.

If a live snake be laid open, the heart will be seen pulsating
quietly, distinctly, for more than an hour, moving like a worm,
contracting in its longitudinal dimensions, (for it is of an
oblong shape), and propelling its contents. It becomes of a paler
colour in the systole, of a deeper tint in the diastole; and
almost all things else are seen by which I have already said that
the truth I contend for is established, only that here everything
takes place more slowly, and is more distinct. This point in
particular may be observed more clearly than the noonday sun: the
vena cava enters the heart at its lower part, the artery quits it
at the superior part; the vein being now seized either with
forceps or between the finger and the thumb, and the course of
the blood for some space below the heart interrupted, you will
perceive the part that intervenes between the fingers and the
heart almost immediately to become empty, the blood being
exhausted by the action of the heart; at the same time the heart
will become of a much paler colour, even in its state of
dilatation, than it was before; it is also smaller than at first,
from wanting blood: and then it begins to beat more slowly, so
that it seems at length as if it were about to die. But the
impediment to the flow of blood being removed, instantly the
colour and the size of the heart are restored.

If, on the contrary, the artery instead of the vein be compressed
or tied, you will observe the part between the obstacle and the
heart, and the heart itself, to become inordinately distended, to
assume a deep purple or even livid colour, and at length to be so
much oppressed with blood that you will believe it about to be
choked; but the obstacle removed, all things immediately return
to their natural state and colour, size, and impulse.

Here then we have evidence of two kinds of death: extinction from
deficiency, and suffocation from excess. Examples of both have
now been set before you, and you have had opportunity of viewing
the truth contended for with your own eyes in the heart.


CHAPTER XI

THE SECOND POSITION IS DEMONSTRATED


That this may the more clearly appear to everyone, I have here to
cite certain experiments, from which it seems obvious that the
blood enters a limb by the arteries, and returns from it by the
veins; that the arteries are the vessels carrying the blood from
the heart, and the veins the returning channels of the blood to
the heart; that in the limbs and extreme parts of the body the
blood passes either immediately by anastomosis from the arteries
into the veins, or mediately by the porosities of the flesh, or
in both ways, as has already been said in speaking of the passage
of the blood through the lungs whence it appears manifest that in
the circuit the blood moves from that place to this place, and
from that point to this one; from the centre to the extremities,
to wit; and from the extreme parts back to the centre. Finally,
upon grounds of calculation, with the same elements as before, it
will be obvious that the quantity can neither be accounted for by
the ingeata, nor yet be held necessary to nutrition.

The same thing will also appear in regard to ligatures, and
wherefore they are said to draw; though this is neither from the
heat, nor the pain, nor the vacuum they occasion, nor indeed from
any other cause yet thought of; it will also explain the uses and
advantages to be derived from ligatures in medicine, the
principle upon which they either suppress or occasion hemorrhage;
how they induce sloughing and more extensive mortification in
extremities; and how they act in the castration of animals and
the removal of warts and fleshy tumours. But it has come to pass,
from no one having duly weighed and understood the cause and
rationale of these various effects, that though almost all, upon
the faith of the old writers, recommend ligatures in the
treatment of disease, yet very few comprehend their proper
employment, or derive any real assistance from them in effecting
cures.

Ligatures are either very tight or of medium tightness. A
ligature I designate as tight or perfect when it so constricts an
extremity that no vessel can be felt pulsating beyond it. Such a
ligature we use in amputations to control the flow of blood; and
such also are employed in the castration of animals and the
ablation of tumours. In the latter instances, all afflux of
nutriment and heat being prevented by the ligature, we see the
testes and large fleshy tumours dwindle, die, and finally fall
off.

Ligatures of medium tightness I regard as those which compress a
limb firmly all round, but short of pain, and in such a way as
still suffers a certain degree of pulsation to be felt in the
artery beyond them. Such a ligature is in use in blood-letting,
an operation in which the fillet applied above the elbow is not
drawn so tight but that the arteries at the wrist may still be
felt beating under the finger.

Now let anyone make an experiment upon the arm of a man, either
using such a fillet as is employed in blood-letting, or grasping
the limb lightly with his hand, the best subject for it being one
who is lean, and who has large veins, and the best time after
exercise, when the body is warm, the pulse is full, and the blood
carried in larger quantity to the extremities, for all then is
more conspicuous; under such circumstances let a ligature be
thrown about the extremity, and drawn as tightly as can be borne,
it will first be perceived that beyond the ligature, neither in
the wrist nor anywhere else, do the arteries pulsate, at the same
time that immediately above the ligature the artery begins to
rise higher at each diastole, to throb mere violently, and to
swell in its vicinity with a kind of tide, as if it strove to
break through and overcome the obstacle to its current; the
artery here, in short, appears as if it were preternaturally
full. The hand under such circumstances retains its natural
colour and appearance; in the course of time it begins to fall
somewhat in temperature, indeed, but nothing is drawn into it.

After the bandage has been kept on for some short time in this
way, let it be slackened a little, brought to that state or term
of medium tightness which is used in bleeding, and it will be
seen that the whole hand and arm will instantly become deeply
coloured and distended, and the veins show themselves tumid and
knotted; after ten or twelve pulses of the artery, the hand will
be perceived excessively distended, injected, gorged with blood,
drawn, as it is said, by this medium ligature, without pain, or
heat, or any horror of a vacuum, or any other cause yet
indicated.

If the finger be applied over the artery as it is pulsating by
the edge of the fillet, at the moment of slackening it, the blood
will be felt to glide through, as it were, underneath the finger;
and he, too, upon whose arm the experiment is made, when the
ligature is slackened, is distinctly conscious of a sensation of
warmth, and of something, viz., a stream of blood suddenly making
its way along the course of the vessels and diffusing itself
through the hand, which at the same time begins to feel hot, and
becomes distended.

As we had noted, in connexion with the tight ligature, that the
artery above the bandage was distended and pulsated, not below
it, so, in the case of the moderately tight bandage, on the
contrary, do we find that the veins below, never above, the
fillet, swell, and become dilated, whilst the arteries shrink;
and such is the degree of distension of the veins here, that it
is only very strong pressure that will force the blood beyond the
fillet, and cause any of the veins in the upper part of the arm
to rise.

From these facts it is easy for every careful observer to learn
that the blood enters an extremity by the arteries; for when they
are effectually compressed nothing is drawn to the member; the
hand preserves its colour; nothing flows into it, neither is it
distended; but when the pressure is diminished, as it is with the
bleeding fillet, it is manifest that the blood is instantly
thrown in with force, for then the hand begins to swell; which is
as much as to say, that when the arteries pulsate the blood is
flowing through them, as it is when the moderately tight ligature
is applied; but where they do not pulsate, as, when a tight
ligature is used, they cease from transmitting anything, they are
only distended above the part where the ligature is applied. The
veins again being compressed, nothing can flow through them; the
certain indication of which is, that below the ligature they are
much more tumid than above it, and than they usually appear when
there is no bandage upon the arm.

It therefore plainly appears that the ligature prevents the
return of the blood through the veins to the parts above it, and
maintains those beneath it in a state of permanent distension.
But the arteries, in spite of its pressure, and under the force
and impulse of the heart, send on the blood from the internal
parts of the body to the parts beyond the ligature. And herein
consists the difference between the tight and the medium
ligature, that the former not only prevents the passage of the
blood in the veins, but in the arteries also; the latter,
however, whilst it does not prevent the force of the pulse from
extending beyond it, and so propelling the blood to the
extremities of the body, compresses the veins, and greatly or
altogether impedes the return of the blood through them.

Seeing, therefore, that the moderately tight ligature renders the
veins turgid and distended, and the whole hand full of blood, I
ask, whence is this? Does the blood accumulate below the ligature
coming through the veins, or through the arteries, or passing by
certain hidden porosities? Through the veins it cannot come;
still less can it come through invisible channels; it must needs,
then, arrive by the arteries, in conformity with all that has
been already said. That it cannot flow in by the veins appears
plainly enough from the fact that the blood cannot be forced
towards the heart unless the ligature be removed; when this is
done suddenly all the veins collapse, and disgorge themselves of
their contents into the superior parts, the hand at the same time
resumes its natural pale colour, the tumefaction and the
stagnating blood having disappeared.

Moreover, he whose arm or wrist has thus been bound for some
little time with the medium bandage, so that it has not only got
swollen and livid but cold, when the fillet is undone is aware of
something cold making its way upwards along with the returning
blood, and reaching the elbow or the axilla. And I have myself
been inclined to think that this cold blood rising upwards to the
heart was the cause of the fainting that often occurs after
blood-letting: fainting frequently supervenes even in robust
subjects, and mostly at the moment of undoing the fillet, as the
vulgar say, from the turning of the blood.

Farther, when we see the veins below the ligature instantly swell
up and become gorged, when from extreme tightness it is somewhat
relaxed, the arteries meantime continuing unaffected, this is an
obvious indication that the blood passes from the arteries into
the veins, and not from the veins into the arteries, and that
there is either an anastomosis of the two orders of vessels, or
porosities in the flesh and solid parts generally that are
permeable to the blood It is farther an indication that the veins
have frequent communications with one another, because they all
become turgid together, whilst under the medium ligature applied
above the elbow; and if any single small vein be pricked with a
lancet, they all speedily shrink, and disburthening themselves
into this they subside almost simultaneously.

These considerations will enable anyone to understand the nature
of the attraction that is exerted by ligatures, and perchance of
fluxes generally; how, for example, when the veins are compressed
by a bandage of medium tightness applied above the elbow, the
blood cannot escape, whilst it still continues to be driven in,
by the forcing power of the heart, by which the parts are of
necessity filled, gorged with blood. And how should it be
otherwise? Heat and pain and a vacuum draw, indeed; but in such
wise only that parts are filled, not preternaturally distended or
gorged, and not so suddenly and violently overwhelmed with the
charge of blood forced in upon them, that the flesh is lacerated
and the vessels ruptured. Nothing of the kind as an effect of
heat, or pain, or the vacuum force, is either credible or
demonstrable.

Besides, the ligature is competent to occasion the afflux in
question without either pain, or heat, or a vacuum. Were pain in
any way the cause, how should it happen that, with the arm bound
above the elbow, the hand and fingers should swell being the
bandage, and their veins become distended? The pressure of the
bandage certainly prevents the blood from getting there by the
veins. And then, wherefore is there neither swelling nor
repletion of the veins, nor any sign or symptom of attraction or
afflux, above the ligature? But this is the obvious cause of the
preternatural attraction and swelling below the bandage, and in
the hand and fingers, that the blood is entering abundantly, and
with force, but cannot pass out again.

Now is not this the cause of all tumefaction, as indeed Avicenna
has it, and of all oppressive redundancy in parts, that the
access to them is open, but the egress from them is. closed?
Whence it comes that they are gorged and tumefied. And may not
the same thing happen in local inflammations, where, so long as
the swelling is on the increase, and has not reached its extreme
term, a full pulse is felt in the part, especially when the
disease is of the more acute kind, and the swelling usually takes
place most rapidly. But these are matters for after discussion.
Or does this, which occurred in my own case, happen from the same
cause? Thrown from a carriage upon one occasion, I struck my
forehead a blow upon the place where a twig of the artery
advances from the temple, and immediately, within the time in
which twenty beats could have been made I felt a tumour the size
of an egg developed, without either heat or any great pain: the
near vicinity of the artery had caused the blood to be effused
into the bruised part with unusual force and velocity.

And now, too, we understand why in phlebotomy we apply our
ligature above the part that is punctured, not below it; did the
flow come from above, not from below, the constriction in this
case would not only be of no service, but would prove a positive
hindrance; it would have to be applied below the orifice, in
order to have the flow more free, did the blood descend by the
veins from superior to inferior parts; but as it is elsewhere
forced through the extreme arteries into the extreme veins, and
the return in these last is opposed by the ligature, so do they
fill and swell, and being thus filled and distended, they are
made capable of projecting their charge with force, and to a
distance, when any one of them is suddenly punctured; but the
ligature being slackened, and the returning channels thus left
open, the blood forthwith no longer escapes, save by drops; and,
as all the world knows, if in performing phlebotomy the bandage
be either slackened too much or the limb be bound too tightly,
the blood escapes without force, because in the one case the
returning channels are not adequately obstructed; in other the
channels of influx, the arteries, are impeded.


CHAPTER XII

THAT THERE IS A CIRCULATION OF THE BLOOD IS SHOWN FROM THE SECOND
POSITION DEMONSTRATED


If these things be so, another point which I have already
referred to, viz., the continual passage of the blood through the
heart will also be confirmed. We have seen, that the blood passes
from the arteries into the veins, not from the veins into the
arteries; we have seen, farther, that almost the whole of the
blood may be withdrawn from a puncture made in one of the
cutaneous veins of the arm if a bandage properly applied be used;
we have seen, still farther, that the blood flows so freely and
rapidly that not only is the whole quantity which was contained
in the arm beyond the ligature, and before the puncture was made,
discharged, but the whole which is contained in the body, both
that of the arteries and that of the veins.

Whence we must admit, first, that the blood is sent along with an
impulse, and that it is urged with force below the ligature; for
it escapes with force, which force it receives from the pulse and
power of the heart; for the force and motion of the blood are
derived from the heart alone. Second, that the afflux proceeds
from the heart, and through the heart by a course from the great
veins; for it gets into the parts below the ligature through the
arteries, not through the veins; and the arteries nowhere receive
blood from the veins, nowhere receive blood save and except from
the left ventricle of the heart. Nor could so large a quantity of
blood be drawn from one vein (a ligature having been duly
applied), nor with such impetuousity, such readiness, such
celerity, unless through the medium of the impelling power of the
heart.

But if all things be as they are now represented, we shall feel
ourselves at liberty to calculate the quantity of the blood, and
to reason on its circular motion. Should anyone, for instance,
performing phlebotomy, suffer the blood to flow in the manner it
usually does, with force and freely, for some half hour or so, no
question but that the greatest part of the blood being
abstracted, faintings and syncopes would ensue, and that not only
would the arteries but the great veins also be nearly emptied of
their contents. It is only consonant with reason to conclude that
in the course of the half hour hinted at, so much as has escaped
has also passed from the great veins through the heart into the
aorta. And further, if we calculate how many ounces flow through
one arm, or how many pass in twenty or thirty pulsations under
the medium ligature, we shall have some grounds for estimating
how much passes through the other arm in the same space of time:
how much through both lower extremities, how much through the
neck on either side, and through all the other arteries and veins
of the body, all of which have been supplied with fresh blood,
and as this blood must have passed through the lungs and
ventricles of the heart, and must have come from the great veins,
we shall perceive that a circulation is absolutely necessary,
seeing that the quantities hinted at cannot be supplied
immediately from the ingesta, and are vastly more than can be
requisite for the mere nutrition of the parts.

It is still further to be observed, that in practising phlebotomy
the truths contended for are sometimes confirmed in another way;
for having tied up the arm properly, and made the puncture duly,
still, if from alarm or any other causes, a state of faintness
supervenes, in which the heart always pulsates more languidly,
the blood does not flow freely, but distils by drops only. The
reason is, that with a somewhat greater than usual resistance
offered to the transit of the blood by the bandage, coupled with
the weaker action of the heart, and its diminished impelling
power, the stream cannot make its way under the ligature; and
farther, owing to the weak and languishing state of the heart,
the blood is not transferred in such quantity as wont from the
veins to the arteries through the sinuses of that organ. So also,
and for the same reasons, are the menstrual fluxes of women, and
indeed hemorrhages of every kind, controlled. And now, a contrary
state of things occurring, the patient getting rid of his fear
and recovering his courage, the pulse strength is increased, the
arteries begin again to beat with greater force, and to drive the
blood even into the part that is bound; so that the blood now
springs from the puncture in the vein, and flows in continuous
stream.


CHAPTER XIII

THE THIRD POSITION IS CONFIRMED: AND THE CIRCULATION OF THE BLOOD
IS DEMONSTRATED FROM IT


Thus far we have spoken of the quantity of blood passing through
the heart and the lungs in the centre of the body, and in like
manner from the arteries into the veins in the peripheral parts
and the body at large. We have yet to explain, however, in what
manner the blood finds its way back to the heart from the
extremities by the veins, and how and in what way these are the
only vessels that convey the blood from the external to the
central parts; which done, I conceive that the three fundamental
propositions laid down for the circulation of the blood will be
so plain, so well established, so obviously true, that they may
claim general credence. Now the remaining position will be made
sufficiently clear from the valves which are found in the
cavities of the veins themselves, from the uses of these, and
from experiments cognisable by the senses.

The celebrated Hieronymus Fabricius of Aquapendente, a most
skilful anatomist, and venerable old man, or, as the learned
Riolan will have it, Jacobus Silvius, first gave representations
of the valves in the veins, which consist of raised or loose
portions of the inner membranes of these vessels, of extreme
delicacy, and a sigmoid or semilunar shape. They are situated at
different distances from one another, and diversely in different
individuals; they are connate at the sides of the veins; they are
directed upwards towards the trunks of the veins; the two--for
there are for the most part two together--regard each other,
mutually touch, and are so ready to come into contact by their
edges, that if anything attempts to pass from the trunks into the
branches of the veins, or from the greater vessels into the less,
they completely prevent it; they are farther so arranged, that
the horns of those that succeed are opposite the middle of the
convexity of those that and so on alternately.

The discoverer of these valves did not rightly understand their
use, nor have succeeding anatomists added anything to our
knowledge: for their office is by no means explained when we are
told that it is to hinder the blood, by its weight, from all
flowing into inferior parts; for the edges of the valves in the
jugular veins hang downwards, and are so contrived that they
prevent the blood from rising upwards; the valves, in a word, do
not invariably look upwards, but always toward the trunks of the
veins, invariably towards the seat of the heart. I, and indeed
others, have sometimes found valves in the emulgent veins, and in
those of the mesentery, the edges of which were directed towards
the vena cava and vena portae. Let it be added that there are no
valves in the arteries, and that dogs, oxen, etc., have
invariably valves at the divisions of their crural veins, in the
veins that meet towards the top of the os sacrum, and in those
branches which come from the haunches, in which no such effect of
gravity from the erect position was to be apprehended. Neither
are there valves in the jugular veins for the purpose of guarding
against apoplexy, as some have said; because in sleep the head is
more apt to be influenced by the contents of the carotid
arteries. Neither are the valves present, in order that the blood
may be retained in the divarications or smaller trunks and
minuter branches, and not be suffered to flow entirely into the
more open and capacious channels; for they occur where there are
no divarications; although it must be owned that they are most
frequent at the points where branches join. Neither do they exist
for the purpose of rendering the current of blood more slow from
the centre of the body; for it seems likely that the blood would
be disposed to flow with sufficient slowness of its own accord,
as it would have to pass from larger into continually smaller
vessels, being separated from the mass and fountain head, and
attaining from warmer into colder places.

But the valves are solely made and instituted lest the blood
should pass from the greater into the lesser veins, and either
rupture them or cause them to become varicose; lest, instead of
advancing from the extreme to the central parts of the body, the
blood should rather proceed along the veins from the centre to
the extremities; but the delicate valves, while they readily open
in the right direction, entirely prevent all such contrary
motion, being so situated and arranged, that if anything escapes,
or is less perfectly obstructed by the cornua of the one above,
the fluid passing, as it were, by the chinks between the cornua,
it is immediately received on the convexity of the one beneath,
which is placed transversely with reference to the former, and so
is effectually hindered from getting any farther.

And this I have frequently experienced in my dissections of the
veins: if I attempted to pass a probe from the trunk of the veins
into one of the smaller branches, whatever care I took I found it
impossible to introduce it far any way, by reason of the valves;
whilst, on the contrary, it was most easy to push it along in the
opposite direction, from without inwards, or from the branches
towards the trunks and roots. In many places two valves are so
placed and fitted, that when raised they come exactly together in
the middle of the vein, and are there united by the contact of
their margins; and so accurate is the adaptation, that neither by
the eye nor by any other means of examination, can the slightest
chink along the line of contact be perceived. But if the probe be
now introduced from the extreme towards the more central parts,
the valves, like the floodgates of a river, give way, and are
most readily pushed aside. The effect of this arrangement plainly
is to prevent all motion of the blood from the heart and vena
cava, whether it be upwards towards the head, or downwards
towards the feet, or to either side towards the arms, not a drop
can pass; all motion of the blood, beginning; in the larger and
tending towards the smaller veins, is opposed and resisted by
them; whilst the motion that proceeds from the lesser to end in
the larger branches is favoured, or, at all events, a free and
open passage is left for it.

But that this truth may be made the more apparent, let an arm be
tied up above the elbow as if for phlebotomy (A, A, fig. 1). At
intervals in the course of the veins, especially in labouring
people and those whose veins are large, certain knots or
elevations (B, C, D, E, F) will be perceived, and this not only
at the places where a branch is received (E, F), but also where
none enters (C, D): these knots or risings are all formed by
valves, which thus show themselves externally. And now if you
press the blood from the space above one of the valves, from H to
O, (fig. 2,) and keep the point of a finger upon the vein
inferiorly, you will see no influx of blood from above; the
portion of the vein between the point of the finger and the valve
O will be obliterated; yet will the vessel continue sufficiently
distended above the valve (O, G). The blood being thus pressed
out and the vein emptied, if you now apply a finger of the other
hand upon the distended part of the vein above the valve O, (fig.
3,) and press downwards, you will find that you cannot force the
blood through or beyond the valve; but the greater effort you
use, you will only see the portion of vein that is between the
finger and the valve become more distended, that portion of the
vein which is below the valve remaining all the while empty (H,
O, fig. 3).

It would therefore appear that the function of the valves in the
veins is the same as that of the three sigmoid valves which we
find at the commencement of the aorta and pulmonary artery, viz.,
to prevent all reflux of the blood that is passing over them.

[NOTE.--Woodcuts of the veins of the arm to which these letters
and figures refer appear here in the original.--C. N. B. C]

Farther, the arm being bound as before, and the veins looking
full and distended, if you press at one part in the course of a
vein with the point of a finger (L, fig. 4), and then with
another finger streak the blood upwards beyond the next valve
(N), you will perceive that this portion of the vein continues
empty (L, N), and that the blood cannot retrograde, precisely as
we have already seen the case to be in fig. 2; but the finger
first applied (H, fig. 2, L, fig. 4), being removed, immediately
the vein is filled from below, and the arm becomes as it appears
at D C, fig. 1. That the blood in the veins therefore proceeds
from inferior or more remote parts, and towards the heart, moving
in these vessels in this and not in the contrary direction,
appears most obviously. And although in some places the valves,
by not acting with such perfect accuracy, or where there is but a
single valve, do not seem totally to prevent the passage of the
blood from the centre, still the greater number of them plainly
do so; and then, where things appear contrived more negligently,
this is compensated either by the more frequent occurrence or
more perfect action of the succeeding valves, or in some other
way: the veins in short, as they are the free and open conduits
of the blood returning TO the heart, so are they effectually
prevented from serving as its channels of distribution FROM the
heart.

But this other circumstance has to be noted: The arm being bound,
and the veins made turgid, and the valves prominent, as before,
apply the thumb or finger over a vein in the situation of one of
the valves in such a way as to compress it, and prevent any blood
from passing upwards from the hand; then, with a finger of the
other hand, streak the blood in the vein upwards till it has
passed the next valve above (N, fig. 4), the vessel now remains
empty; but the finger at L being removed for an instant, the vein
is immediately filled from below; apply the finger again, and
having in the same manner streaked the blood upwards, again
remove the finger below, and again the vessel becomes distended
as before; and this repeat, say a thousand times, in a short
space of time. And now compute the quantity of blood which you
have thus pressed up beyond the valve, and then multiplying the
assumed quantity by one thousand, you will find that so much
blood has passed through a certain portion of the vessel; and I
do now believe that you will find yourself convinced of the
circulation of the blood, and of its rapid motion. But if in this
experiment you say that a violence is done to nature, I do not
doubt but that, if you proceed in the same way, only taking as
great a length of vein as possible, and merely remark with what
rapidity the blood flows upwards, and fills the vessel from
below, you will come to the same conclusion.


CHAPTER XIV

CONCLUSION OF THE DEMONSTRATION OF THE CIRCULATION


And now I may be allowed to give in brief my view of the
circulation of the blood, and to propose it for general adoption.

Since all things, both argument and ocular demonstration, show
that the blood passes through the lungs, and heart by the force
of the ventricles, and is sent for distribution to all parts of
the body, where it makes its way into the veins and porosities of
the flesh, and then flows by the veins from the circumference on
every side to the centre, from the lesser to the greater veins,
and is by them finally discharged into the vena cava and right
auricle of the heart, and this in such a quantity or in such a
flux and reflux thither by the arteries, hither by the veins, as
cannot possibly be supplied by the ingesta, and is much greater
than can be required for mere purposes of nutrition; it is
absolutely necessary to conclude that the blood in the animal
body is impelled in a circle, and is in a state of ceaseless
motion; that this is the act or function which the heart performs
by means of its pulse; and that it is the sole and only end of
the motion and contraction of the heart.


CHAPTER XV

THE CIRCULATION OF THE BLOOD IS FURTHER CONFIRMED BY PROBABLE
REASONS


It will not be foreign to the subject if I here show further,
from certain familiar reasonings, that the circulation is matter
both of convenience and necessity. In the first place, since
death is a corruption which takes place through deficiency of
heat, [Footnote: Aristoteles De Respirations, lib. ii et iii: De
Part. Animal. et alibi.] and since all living things are warm,
all dying things cold, there must be a particular seat and
fountain, a kind of home and hearth, where the cherisher of
nature, the original of the native fire, is stored and preserved;
from which heat and life are dispensed to all parts as from a
fountain head; from which sustenance may be derived; and upon
which concoction and nutrition, and all vegetative energy may
depend. Now, that the heart is this place, that the heart is the
principle of life, and that all passes in the manner just
mentioned, I trust no one will deny.

The blood, therefore, required to have motion, and indeed such a
motion that it should return again to the heart; for sent to the
external parts of the body far from its fountain, as Aristotle
says, and without motion it would become congealed. For we see
motion generating and keeping up heat and spirits under ail
circumstances, and rest allowing them to escape and be
dissipated. The blood, therefore, becoming thick or congealed by
the cold of the extreme and outward parts, and robbed of its
spirits, just as it is in the dead, it was imperative that from
its fount and origin, it should again receive heat and spirits,
and all else requisite to its preservation--that, by returning,
it should be renovated and restored.

We frequently see how the extremities are chilled by the external
cold, how the nose and cheeks and hands look blue, and how the
blood, stagnating in them as in the pendent or lower parts of a
corpse, becomes of a dusky hue; the limbs at the same time
getting torpid, so that they can scarcely be moved, and seem
almost to have lost their vitality. Now they can by no means be
so effectually, and especially so speedily restored to heat and
colour and life, as by a new efflux and contact of heat from its
source. But how can parts attract in which the heat and life are
almost extinct? Or how should they whose passages are filled with
condensed and frigid blood, admit fresh aliment--renovated blood
--unless they had first got rid of their old contents? Unless the
heart were truly that fountain where life and heat are restored
to the refrigerated fluid, and whence new blood, warm, imbued
with spirits, being sent out by the arteries, that which has
become cooled and effete is forced on, and all the particles
recover their heat which was failing, and their vital stimulus
wellnigh exhausted.

Hence it is that if the heart be unaffected, life and health may
be restored to almost all the other parts of the body; but if the
heart be chilled, or smitten with any serious disease, it seems
matter of necessity that the whole animal fabric should suffer
and fall into decay. When the source is corrupted, there is
nothing, as Aristotle says, [Footnote: De Part. Animal., iii.]
which can be of service either to it or aught that depends on it.
And hence, by the way, it may perchance be why grief, and love,
and envy, and anxiety, and all affections of the mind of a
similar kind are accompanied with emaciation and decay, or with
disordered fluids and crudity, which engender all manner of
diseases and consume the body of man. For every affection of the
mind that is attended with either pain or pleasure, hope or fear,
is the cause of an agitation whose influence extends to the
heart, and there induces change from the natural constitution, in
the temperature, the pulse and the rest, which impairing all
nutrition in its source and abating the powers at large, it is no
wonder that various forms of incurable disease in the extremities
and in the trunk are the consequence, inasmuch as in such
circumstances the whole body labours under the effects of
vitiated nutrition and a want of native heat.

Moreover, when we see that all animals live through food digested
in their interior, it is imperative that the digestion and
distribution be perfect, and, as a consequence, that there be a
place and receptacle where the aliment is perfected and whence it
is distributed to the several members. Now this place is the
heart, for it is the only organ in the body which contains blood
for the general use; all the others receive it merely for their
peculiar or private advantage, just as the heart also has a
supply for its own especial behoof in its coronary veins and
arteries. But it is of the store which the heart contains in its
auricles and ventricles that I here speak. Then the heart is the
only organ which is so situated and constituted that it can
distribute the blood in due proportion to the several parts of
the body, the quantity sent to each being according to the
dimensions of the artery which supplies it, the heart serving as
a magazine or fountain ready to meet its demands.

Further, a certain impulse or force, as well as an impeller or
forcer, such as the heart, was required to effect this
distribution and motion of the blood; both because the blood is
disposed from slight causes, such as cold, alarm, horror, and the
like, to collect in its source, to concentrate like parts to a
whole, or the drops of water spilt upon a table to the mass of
liquid; and because it is forced from the capillary veins into
the smaller ramifications, and from these into the larger trunks
by the motion of the extremities and the compression of the
muscles generally. The blood is thus more disposed to move from
the circumference to the centre than in the opposite direction,
even were there no valves to oppose its motion; wherefore, that
it may leave its source and enter more confined and colder
channels, and flow against the direction to which it
spontaneously inclines, the blood requires both force and
impelling power. Now such is the heart and the heart alone, and
that in the way and manner already explained.


CHAPTER XVI

THE CIRCULATION OF THE BLOOD IS FURTHER PROVED FROM CERTAIN
CONSEQUENCES


There are still certain problems, which, taken as consequences of
this truth assumed as proven, are not without their use in
exciting belief, as it were, a posteriore; and which, although
they may seem to be involved in much doubt and obscurity,
nevertheless readily admit of having reasons and causes assigned
for them. Of such a nature are those that present themselves in
connexion with contagions, poisoned wounds, the bites of serpents
and rabid animals, lues venerea and the like. We sometimes see
the whole system contaminated, though the part first infected
remains sound; the lues venerea has occasionally made its attack
with pains in the shoulders and head, and other symptoms, the
genital organs being all the while unaffected; and then we know
that the wound made by a rabid dog having healed, fever and a
train of disastrous symptoms may nevertheless supervene. Whence
it appears that the contagion impressed upon or deposited in a
particular part, is by-and-by carried by the returning current of
blood to the heart, and by that organ is sent to contaminate the
whole body.

In tertian fever, the morbific cause seeking the heart in the
first instance, and hanging about the heart and lungs, renders
the patient short-winded, disposed to sighing, and indisposed to
exertion, because the vital principle is oppressed and the blood
forced into the lungs and rendered thick. It does not pass
through them, (as I have myself seen in opening the bodies of
those who had died in the beginning of the attack,) when the
pulse is always frequent, small, and occasionally irregular; but
the heat increasing, the matter becoming attenuated, the passages
forced, and the transit made, the whole body begins to rise in
temperature, and the pulse becomes fuller and stronger. The
febrile paroxysm is fully formed, whilst the preternatural heat
kindled in the heart is thence diffused by the arteries through
the whole body along with the morbific matter, which is in this
way overcome and dissolved by nature.

When we perceive, further, that medicines applied externally
exert their influence on the body just as if they had been taken
internally, the truth we are contending for is confirmed.
Colocynth and aloes in this way move the belly, cantharides
excites the urine, garlic applied to the soles of the feet
assists expectoration, cordials strengthen, and an infinite
number of examples of the same kind might be cited. Perhaps it
will not, therefore, be found unreasonable, if we say that the
veins, by means of their orifices, absorb some of the things that
are applied externally and carry this inwards with the blood, not
otherwise, it may be, than those of the mesentery imbibe the
chyle from the intestines and carry it mixed with the blood to
the liver. For the blood entering the mesentery by the coeliac
artery, and the superior and inferior mesenteries, proceeds to
the intestines, from which, along with the chyle that has been
attracted into the veins, it returns by their numerous
ramifications into the vena portae of the liver, and from this
into the vena cava, and this in such wise that the blood in these
veins has the same colour and consistency as in other veins, in
opposition to what many believe to be the fact. Nor indeed can we
imagine two contrary motions in any capillary system--the chyle
upwards, the blood downwards. This could scarcely take place, and
must be held as altogether improbable. But is not the thing
rather arranged as it is by the consummate providence of nature?
For were the chyle mingled with the blood, the crude with the
digested, in equal proportions, the result would not be
concoction, transmutation, and sanguification, but rather, and
because they are severally active and passive, a mixture or
combination, or medium compound of the two, precisely as happens
when wine is mixed with water and syrup. But when a very minute
quantity of chyle is mingled with a very large quantity of
circulating blood, a quantity of chyle that bears no kind of
proportion to the mass of blood, the effect is the same, as
Aristotle says, as when a drop of water is added to a cask of
wine, or the contrary; the mass does not then present itself as a
mixture, but is still sensibly either wine or water.

So in the mesenteric veins of an animal we do not find either
chyme or chyle and blood, blended together or distinct, but only
blood, the same in colour, consistency, and other sensible
properties, as it appears in the veins generally. Still as there
is a certain though small and inappreciable portion of chyle or
incompletely digested matter mingled with the blood, nature has
interposed the liver, in whose meandering channels it suffers
delay and undergoes additional change, lest arriving prematurely
and crude at the heart, it should oppress the vital principle.
Hence in the embryo, there is almost no use for the liver, but
the umbilical vein passes directly through, a foramen or an
anastomosis existing from the vena portae. The blood returns from
the intestines of the foetus, not through the liver, but into the
umbilical vein mentioned, and flows at once into the heart,
mingled with the natural blood which is returning from the
placenta; whence also it is that in the development of the foetus
the liver is one of the organs that is last formed. I have
observed all the members, perfectly marked out in the human
foetus, even the genital organs, whilst there was yet scarcely
any trace of the liver. And indeed at the period when all the
parts, like the heart itself in the beginning, are still white,
and except in the veins there is no appearance of redness, you
shall see nothing in the seat of the liver but a shapeless
collection, as it were, of extravasated blood, which you might
take for the effects of a contusion or ruptured vein.

But in the incubated egg there are, as it were, two umbilical
vessels, one from the albumen passing entire through the liver,
and going straight to the heart; another from the yelk, ending in
the vena portae; for it appears that the chick, in the first
instance, is entirely formed and nourished by the white; but by
the yelk after it has come to perfection and is excluded from the
shell; for this part may still be found in the abdomen of the
chick many days after its exclusion, and is a substitute for the
milk to other animals.

But these matters will be better spoken of in my observations on
the formation of the foetus, where many propositions, the
following among the number, will be discussed: Wherefore is this
part formed or perfected first, that last, and of the several
members, what part is the cause of another? And there are many
points having special reference to the heart, such as wherefore
does it first acquire consistency, and appear to possess life,
motion, sense, before any other part of the body is perfected, as
Aristotle says in his third book, "De partibus Animalium"? And so
also of the blood, wherefore does it precede all the rest? And in
what way does it possess the vital and animal principle, and show
a tendency to motion, and to be impelled hither and thither, the
end for which the heart appears to be made? In the same way, in
considering the pulse, why should one kind of pulse indicate
death, another recovery? And so of all the other kinds of pulse,
what may be the cause and indication of each? Likewise we must
consider the reason of crises and natural critical discharges; of
nutrition, and especially the distribution of the nutriment; and
of defluxions of every description. Finally, reflecting on every
part of medicine, physiology, pathology, semeiotics and
therapeutics, when I see how many questions can be answered, how
many doubts resolved, how much obscurity illustrated by the truth
we have declared, the light we have made to shine, I see a field
of such vast extent in which I might proceed so far, and
expatiate so widely, that this my tractate would not only swell
out into a volume, which was beyond my purpose, but my whole
life, perchance, would not suffice for its completion.

In this place, therefore, and that indeed in a single chapter, I
shall only endeavour to refer the various particulars that
present themselves in the dissection of the heart and arteries to
their several uses and causes; for so I shall meet with many
things which receive light from the truth I have been contending
for, and which, in their turn, render it more obvious. And indeed
I would have it confirmed and illustrated by anatomical arguments
above all others.

There is but a single point which indeed would be more correctly
placed among our observations on the use of the spleen, but which
it will not be altogether impertinent to notice in this place
incidentally. From the splenic branch which passes into the
pancreas, and from the upper part, arise the posterior coronary,
gastric, and gastroepiploic veins, all of which are distributed
upon the stomach in numerous branches and twigs, just as the
mesenteric vessels are upon the intestines. In a similar way,
from the inferior part of the same splenic branch, and along the
back of the colon and rectum proceed the hemorrhoidal veins. The
blood returning by these veins, and bringing the cruder juices
along with it, on the one hand from the stomach, where they are
thin, watery, and not yet perfectly chylified; on the other thick
and more earthy, as derived from the faeces, but all poured into
this splenic branch, are duly tempered by the admixture of
contraries; and nature mingling together these two kinds of
juices, difficult of coction by reason of most opposite defects,
and then diluting them with a large quantity of warm blood, (for
we see that the quantity returned from the spleen must be very
large when we contemplate the size of its arteries,) they are
brought to the porta of the liver in a state of higher
preparation. The defects of either extreme are supplied and
compensated by this arrangement of the veins.


CHAPTER XVII

THE MOTION AND CIRCULATION OF THE BLOOD ARE CONFIRMED FROM THE
PARTICULARS APPARENT IN THE STRUCTURE OF THE HEART, AND FROM
THOSE THINGS WHICH DISSECTION UNFOLDS


I do not find the heart as a distinct and separate part in all
animals; some, indeed, such as the zoophytes, have no heart; this
is because these animals are coldest, of one great bulk, of soft
texture, or of a certain uniform sameness or simplicity of
structure; among the number I may instance grubs and earth-worms,
and those that are engendered of putrefaction and do not preserve
their species. These have no heart, as not requiring any impeller
of nourishment into the extreme parts; for they have bodies which
are connate and homogeneous and without limbs; so that by the
contraction and relaxation of the whole body they assume and
expel, move and remove, the aliment. Oysters, mussels, sponges,
and the whole genus of zoophytes or plant-animals have no heart,
for the whole body is used as a heart, or the whole animal is a
heart. In a great number of animals,--almost the whole tribe of
insects--we cannot see distinctly by reason of the smallness of
the body; still in bees, flies, hornets, and the like we can
perceive something pulsating with the help of a magnifying-glass;
in pediculi, also, the same thing may be seen, and as the body is
transparent, the passage of the food through the intestines, like
a black spot or stain, may be perceived by the aid of the same
magnifying-glass.

But in some of the pale-blooded and colder animals, as in snails,
whelks, shrimps, and shell-fish, there is a part which pulsates,
--a kind of vesicle or auricle without a heart,--slowly, indeed,
and not to be perceived except in the warmer season of the year.
In these creatures this part is so contrived that it shall
pulsate, as there is here a necessity for some impulse to
distribute the nutritive fluid, by reason of the variety of
organic parts, or of the density of the substance; but the
pulsations occur unfrequently, and sometimes in consequence of
the cold not at all, an arrangement the best adapted to them as
being of a doubtful nature, so that sometimes they appear to
live, sometimes to die; sometimes they show the vitality of an
animal, sometimes of a vegetable. This seems also to be the case
with the insects which conceal themselves in winter, and lie, as
it were, defunct, or merely manifesting a kind of vegetative
existence. But whether the same thing happens in the case of
certain animals that have red blood, such as frogs, tortoises,
serpents, swallows, may be very properly doubted.

In all the larger and warmer animals which have red blood, there
was need of an impeller of the nutritive fluid, and that,
perchance, possessing a considerable amount of power. In fishes,
serpents, lizards, tortoises, frogs, and others of the same kind
there is a heart present, furnished with both an auricle and a
ventricle, whence it is perfectly true, as Aristotle has
observed, [Footnote: De Part. Animal., lib. iii.] that no
sanguineous animal is without a heart, by the impelling power of
which the nutritive fluid is forced, both with greater vigour and
rapidity, to a greater distance; and not merely agitated by an
auricle, as it Is in lower forms. And then in regard to animals
that are yet larger, warmer, and more perfect, as they abound in
blood, which is always hotter and more spirituous, and which
possess bodies of greater size and consistency, these require a
larger, stronger, and more fleshy heart, in order that the
nutritive fluid may be propelled with yet greater force and
celerity. And further, inasmuch as the more perfect animals
require a still more perfect nutrition, and a larger supply of
native heat, in order that the aliment may be thoroughly
concocted and acquire the last degree of perfection, they
required both lungs and a second ventricle, which should force
the nutritive fluid through them.

Every animal that has lungs has, therefore, two ventricles to its
heart--one right, the other left; and wherever there is a right,
there also is there a left ventricle; but the contrary of this
does not hold good: where there is a left there is not always a
right ventricle. The left ventricle I call that which is distinct
in office, not in place from the other, that one, namely, which
distributes the blood to the body at large, not to the lungs
only. Hence the left ventricle seems to form the principle part
of the heart; situated in the middle, more strongly marked, and
constructed with greater care, the heart seems formed for the
sake of the left ventricle, and the right but to minister to it.
The right neither reaches to the apex of the heart nor is it
nearly of such strength, being three times thinner in its walls,
and in some sort jointed on to the left (as Aristotle says),
though, indeed, it is of greater capacity, inasmuch as it has not
only to supply material to the left ventricle, but likewise to
furnish aliment to the lungs.

It is to be observed, however, that all this is otherwise in the
embryo, where there is not such a difference between the two
ventricles. There, as in a double nut, they are nearly equal in
all respects, the apex of the right reaching to the apex of the
left, so that the heart presents itself as a sort of double-
pointed cone. And this is so, because in the foetus, as already
said, whilst the blood is not passing through the lungs from the
right to the left cavities of the heart, it flows by the foramen
ovale and ductus arteriosus directly from the vena cava into the
aorta, whence it is distributed to the whole body. Both
ventricles have, therefore, the same office to perform, whence
their equality of constitution. It is only when the lungs come to
be used and it is requisite that the passages indicated should be
blocked up that the difference in point of strength and other
things between the two ventricles begins to be apparent. In the
altered circumstances the right has only to drive the blood
through the lungs, whilst the left has to propel it through the
whole body.

There are, moreover, within the heart numerous braces, in the
form of fleshy columns and fibrous bands, which Aristotle, in his
third book on "Respiration," and the "Parts of Animals," entitles
nerves. These are variously extended, and are either distinct or
contained in grooves in the walls and partition, where they
occasion numerous pits or depressions. They constitute a kind of
small muscles, which are superadded and supplementary to the
heart, assisting it to execute a more powerful and perfect
contraction, and so proving subservient to the complete expulsion
of the blood. They are, in some sort, like the elaborate and
artful arrangement of ropes in a ship, bracing the heart on every
side as it contracts, and so enabling it more effectually and
forcibly to expel the charge of blood from its ventricles. This
much is plain, at all events, that in some animals they are less
strongly marked than in others; and, in all that have them, they
are more numerous and stronger in the left than in the right
ventricle; and while some have them present in the left, yet they
are absent in the right ventricle. In man they are more numerous
in the left than in the right ventricle, more abundant in the
ventricles than in the auricles; and occasionally there appear to
be none present in the auricles. They are numerous in the large,
more muscular and hardier bodies of countrymen, but fewer in more
slender frames and in females.

In those animals in which the ventricles of the heart are smooth
within and entirely without fibres of muscular bands, or anything
like hollow pits, as in almost all the smaller birds, the
partridge and the common fowl, serpents, frogs, tortoises, and
most fishes, there are no chordae tendineae, nor bundles of
fibres, neither are there any tricuspid valves in the ventricles.

Some animals have the right ventricle smooth internally, but the
left provided with fibrous bands, such as the goose, swan, and
larger birds; and the reason is the same here as elsewhere. As
the lungs are spongy and loose and soft, no great amount of force
is required to force the blood through them; therefore the right
ventricle is either without the bundles in question, or they are
fewer and weaker, and not so fleshy or like muscles. Those of the
left ventricle, however, are both stronger and more numerous,
more fleshy and muscular, because the left ventricle requires to
be stronger, inasmuch as the blood which it propels has to be
driven through the whole body. And this, too, is the reason why
the left ventricle occupies the middle of the heart, and has
parietes three times thicker and stronger than those of the right
Hence all animals--and among men it is similar--that are endowed
with particularly strong frames, and with large and fleshy limbs
at a great distance from the heart, have this central organ of
greater thickness, strength, and muscularity. This is manifest
and necessary. Those, on the contrary, that are of softer and
more slender make have the heart more flaccid, softer, and
internally either less or not at all fibrous. Consider, farther,
the use of the several valves, which are all so arranged that the
blood, once received into the ventricles of the heart, shall
never regurgitate; once forced into the pulmonary artery and
aorta, shall not flow back upon the ventricles. When the valves
are raised and brought together, they form a three-cornered line,
such as is left by the bite of a leech; and the more they are
forced, the more firmly do they oppose the passage of the blood.
The tricuspid valves are placed, like gate-keepers, at the
entrance into the ventricles from the venae cavae and pulmonary
veins, lest the blood when most forcibly impelled should flow
back. It is for this reason that they are not found in all
animals, nor do they appear to have been constructed with equal
care, in all animals in which they are found. In some they are
more accurately fitted, in others more remissly or carelessly
contrived, and always with a view to their being closed under a
greater or a slighter force of the ventricle. In the left
ventricle, therefore, in order that the occlusion may be the more
perfect against the greater impulse, there are only two valves,
like a mitre, and produced into an elongated cone, so that they
come together and touch to their middle; a circumstance which
perhaps led Aristotle into the error of supposing this ventricle
to be double, the division taking place transversely. For the
same reason, and that the blood may not regurgitate upon the
pulmonary veins, and thus the force of the ventricle in
propelling the blood through the system at large come to be
neutralized, it is that these mitral valves excel those of the
right ventricle in size and strength and exactness of closing.
Hence it is essential that there can be no heart without a
ventricle, since this must be the source and store-house of the
blood. The same law does not hold good in reference to the brain.
For almost no genus of birds has a ventricle in the brain, as is
obvious in the goose and swan, the brains of which nearly equal
that of a rabbit in size; now rabbits have ventricles in the
brain, whilst the goose has none. In like manner, wherever the
heart has a single ventricle, there is an auricle appended,
flaccid, membranous, hollow, filled with blood; and where there
are two ventricles, there are likewise two auricles. On the other
hand, some animals have an auricle without any ventricle; or, at
all events, they have a sac analogous to an auricle; or the vein
itself, dilated at a particular part, performs pulsations, as is
seen in hornets, bees, and other insects, which certain
experiments of my own enable me to demonstrate, have not only a
pulse, but a respiration in that part which is called the tail,
whence it is that this part is elongated and contracted now more
rarely, now more frequently, as the creature appears to be blown
and to require a large quantity of air. But of these things, more
in our "Treatise On Respiration."

It is in like manner evident that the auricles pulsate, contract,
as I have said before, and throw the blood into the ventricles;
so that wherever there is a ventricle, an auricle is necessary,
not merely that it may serve, according to the general belief, as
a source and magazine for the blood: for what were the use of its
pulsations had it only to contain?

The auricles are prime movers of the blood, especially the right
auricle, which, as already said, is "the first to live, the last
to die"; whence they are subservient to sending the blood into
the ventricles, which, contracting continuously, more readily and
forcibly expel the blood already in motion; just as the ball-
player can strike the ball more forcibly and further if he takes
it on the rebound than if he simply threw it. Moreover, and
contrary to the general opinion, neither the heart nor anything
else can dilate or distend itself so as to draw anything into its
cavity during the diastole, unless, like a sponge, it has been
first compressed and is returning to its primary condition. But
in animals all local motion proceeds from, and has its origin in,
the contraction of some part; consequently it is by the
contraction of the auricles that the blood is thrown into the
ventricles, as I have already shown, and from there, by the
contraction of the ventricles, it is propelled and distributed.
Concerning local motions, it is true that the immediate moving
organ in every motion of an animal primarily endowed with a
motive spirit (as Aristotle has it [Footnote: In the book de
Spiritu, and elsewhere.]) is contractile; in which way the word
veopou is derived from veuw, nuto, contraho; and if I am
permitted to proceed in my purpose of making a particular
demonstration of the organs of motion in animals from
observations in my possession, I trust I shall be able to make
sufficiently plain how Aristotle was acquainted with the muscles,
and advisedly referred all motion in animals to the nerves, or to
the contractile element, and, therefore, called those little
bands in the heart nerves.

But that we may proceed with the subject which we have in hand,
viz., the use of the auricles in filling the ventricles, we
should expect that the more dense and compact the heart, the
thicker its parietes, the stronger and more muscular must be the
auricle to force and fill it, and vice versa. Now this is
actually so: in some the auricle presents itself as a
sanguinolent vesicle, as a thin membrane containing blood, as in
fishes, in which the sac that stands in lieu of the auricles is
of such delicacy and ample capacity that it seems to be suspended
or to float above the heart. In those fishes in which the sac is
somewhat more fleshy, as in the carp, barbel, tench, and others,
it bears a wonderful and strong resemblance to the lungs.

In some men of sturdier frame and stouter make the right auricle
is so strong, and so curiously constructed on its inner surface
of bands and variously interlacing fibres, that it seems to equal
in strength the ventricle of the heart in other subjects; and I
must say that I am astonished to find such diversity in this
particular in different individuals. It is to be observed,
however, that in the foetus the auricles are out of all
proportion large, which is because they are present before the
heart makes its appearance or suffices for its office even when
it has appeared, and they, therefore, have, as it were, the duty
of the whole heart committed to them, as has already been
demonstrated. But what I have observed in the formation of the
foetus, as before remarked (and Aristotle had already confirmed
all in studying the incubated egg), throws the greatest light and
likelihood upon the point. Whilst the foetus is yet in the form
of a soft worm, or, as is commonly said, in the milk, there is a
mere bloody point or pulsating vesicle, a portion apparently of
the umbilical vein, dilated at its commencement or base.
Afterwards, when the outline of the foetus is distinctly
indicated and it begins to have greater bodily consistence, the
vesicle in question becomes more fleshy and stronger, changes its
position, and passes into the auricles, above which the body of
the heart begins to sprout, though as yet it apparently performs
no office. When the foetus is farther advanced, when the bones
can be distinguished from the fleshy parts and movements take
place, then it also has a heart which pulsates, and, as I have
said, throws blood by either ventricle from the vena cava into
the arteries.

Thus nature, ever perfect and divine, doing nothing in vain, has
neither given a heart where it was not required, nor produced it
before its office had become necessary; but by the same stages in
the development of every animal, passing through the forms of
all, as I may say (ovum, worm, foetus), it acquires perfection in
each. These points will be found elsewhere confirmed by numerous
observations on the formation of the foetus.

Finally, it is not without good grounds that Hippocrates in his
book, "De Corde," entitles it a muscle; its action is the same;
so is its functions, viz., to contract and move something else--
in this case the charge of the blood.

Farther, we can infer the action and use of the heart from the
arrangement of its fibres and its general structures, as in
muscles generally. All anatomists admit with Galen that the body
of the heart is made up of various courses of fibres running
straight, obliquely, and transversely, with reference to one
another; but in a heart which has been boiled, the arrangement of
the fibres is seen to be different. All the fibres in the
parietes and septum are circular, as in the sphincters; those,
again, which are in the columns extend lengthwise, and are
oblique longitudinally; and so it comes to pass that when all the
fibres contract simultaneously, the apex of the cone is pulled
towards its base by the columns, the walls are drawn circularly
together into a globe--the whole heart, in short, is contracted
and the ventricles narrowed. It is, therefore, impossible not to
perceive that, as the action of the organ is so plainly
contraction, its function is to propel the blood into the
arteries.

Nor are we the less to agree with Aristotle in regard to the
importance of the heart, or to question if it receives sense and
motion from the brain, blood from the liver, or whether it be the
origin of the veins and of the blood, and such like. They who
affirm these propositions overlook, or do not rightly understand,
the principal argument, to the effect that the heart is the first
part which exists, and that it contains within itself blood,
life, sensation, and motion, before either the brain or the liver
were created or had appeared distinctly, or, at all events,
before they could perform any function. The heart, ready
furnished with its proper organs of motion, like a kind of
internal creature, existed before the body. The first to be
formed, nature willed that it should afterwards fashion, nourish,
preserve, complete the entire animal, as its work and dwelling-
place: and as the prince in a kingdom, in whose hands lie the
chief and highest authority, rules over all, the heart is the
source and foundation from which all power is derived, on which
all power depends in the animal body.

Many things having reference to the arteries farther illustrate
and confirm this truth. Why does not the pulmonary vein pulsate,
seeing that it is numbered among the arteries? Or wherefore is
there a pulse in the pulmonary artery? Because the pulse of the
arteries is derived from the impulse of the blood. Why does an
artery differ so much from a vein in the thickness and strength
of its coats? Because it sustains the shock of the impelling
heart and streaming blood. Hence, as perfect nature does nothing
in vain, and suffices under all circumstances, we find that the
nearer the arteries are to the heart, the more do they differ
from the veins in structure; here they are both stronger and more
ligamentous, whilst in extreme parts of the body, such as the
feet and hands, the brain, the mesentery, and the testicles, the
two orders of vessels are so much alike that it is impossible to
distinguish between them with the eye. Now this is for the
following very sufficient reasons: the more remote the vessels
are from the heart, with so much the less force are they
distended by the stroke of the heart, which is broken by the
great distance at which it is given. Add to this that the impulse
of the heart exerted upon the mass of blood, which must needs
fill the trunks and branches of the arteries, is diverted,
divided, as it were, and diminished at every subdivision, so that
the ultimate capillary divisions of the arteries look like veins,
and this not merely in constitution, but in function. They have
either no perceptible pulse, or they rarely exhibit one, and
never except where the heart beats more violently than usual, or
at a part where the minute vessel is more dilated or open than
elsewhere. It, therefore, happens that at times we are aware of a
pulse in the teeth, in inflammatory tumours, and in the fingers;
at another time we feel nothing of the sort. By this single
symptom I have ascertained for certain that young persons whose
pulses are naturally rapid were labouring under fever; and in
like manner, on compressing the fingers in youthful and delicate
subjects during a febrile paroxysm, I have readily perceived the
pulse there. On the other hand, when the heart pulsates more
languidly, it is often impossible to feel the pulse not merely in
the fingers, but the wrist, and even at the temple, as in persons
afflicted with lipothymiae asphyxia, or hysterical symptoms, and
in the debilitated and moribund.

Here surgeons are to be advised that, when the blood escapes with
force in the amputation of limbs, in the removal of tumours, and
in wounds, it constantly comes from an artery; not always indeed
per saltum, because the smaller arteries do not pulsate,
especially if a tourniquet has been applied.

For the same reason the pulmonary artery not only has the
structure of an artery, but it does not differ so widely from the
veins in the thickness of its walls as does the aorta. The aorta
sustains a more powerful shock from the left than the pulmonary
artery does from the right ventricle, and the walls of this last
vessel are thinner and softer than those of the aorta in the same
proportion as the walls of the right ventricle of the heart are
weaker and thinner than those of the left ventricle. In like
manner the lungs are softer and laxer in structure than the flesh
and other constituents of the body, and in a similar way the
walls of the branches of the pulmonary artery differ from those
of the vessels derived from the aorta. And the same proportion in
these particulars is universally preserved. The more muscular and
powerful men are, the firmer their flesh; the stronger, thicker,
denser, and more fibrous their hearts, the thicker, closer, and
stronger are the auricles and arteries. Again, in those animals
the ventricles of whose hearts are smooth on their inner surface,
without villi or valves, and the walls of which are thin, as in
fishes, serpents, birds, and very many genera of animals, the
arteries differ little or nothing in the thickness of their coats
from the veins.

Moreover, the reason why the lungs have such ample vessels, both
arteries and veins (for the capacity of the pulmonary veins
exceeds that of both crural and jugular vessels), and why they
contain so large a quantity of blood, as by experience and ocular
inspection we know they do, admonished of the fact indeed by
Aristotle, and not led into error by the appearances found in
animals which have been bled to death, is, because the blood has
its fountain, and storehouse, and the workshop of its last
perfection, in the heart and lungs. Why, in the same way, we find
in the course of our anatomical dissections the pulmonary vein
and left ventricle so full of blood, of the same black colour and
clotted character as that with which the right ventricle and
pulmonary artery are filled, is because the blood is incessantly
passing from one side of the heart to the other through the
lungs. Wherefore, in fine, the pulmonary artery has the structure
of an artery, and the pulmonary veins have the structure of
veins. In function and constitution and everything else the first
is an artery, the others are veins, contrary to what is commonly
believed; and the reason why the pulmonary artery has so large an
orifice is because it transports much more blood than is
requisite for the nutrition of the lungs.

All these appearances, and many others, to be noted in the course
of dissection, if rightly weighed, seem clearly to illustrate and
fully to confirm the truth contended for throughout these pages,
and at the same time to oppose the vulgar opinion; for it would
be very difficult to explain in any other way to what purpose all
is constructed and arranged as we have seen it to be. 
